# Supplementary material for: Crystal structure of bis­[μ-1,4-bis­(di­phenyl­phos­phan­yl)butane-κ2 P:P′]bis­[(3,4,7,8-tetra­methyl-1,10-phenanthroline-κ2 N,N′)copper(I)] bis­(hexa­fluorido­phosphate) di­chloro­methane disolvate
Source: Acta Crystallogr E Crystallogr Commun. 2016 Oct 11;72(Pt 11):1554–6. doi: 10.1107/S2056989016015553 (PMC5095831; doi:10.1107/S2056989016015553)
Supplement: Supplementary file 1 [file e-72-01554-sup1.cif]

##############################################################################
#                                                                            #
# This CIF contains the data in a paper accepted for publication in          #
# Acta Crystallographica Section E. It conforms to the requirements of       #
# Notes for Authors for Acta Crystallographica Section E, and has been       #
# peer reviewed under the auspices of the IUCr Commission on Journals.       #
#                                                                            #
# Full details of the Crystallographic Information File format               #
# are given in the paper "The Crystallographic Information File (CIF):       #
# a New Standard Archive File for Crystallography" by S. R. Hall, F. H.      #
# Allen and I. D. Brown [Acta Cryst. (1991), A47, 655-685].                  #
#                                                                            #
# The current version of the core CIF dictionary is obtainable from          #
# ftp://ftp.iucr.org/pub/cif_core.dic.                                       #
#                                                                            #
# Software is freely available for graphical display of the structure(s)     #
# in this CIF. For information consult the CIF software page                 #
# http://www.iucr.org/resources/cif/software.                                #
#                                                                            #
# This file may be used for bona fide research purposes within the           #
# scientific community so long as proper attribution is given to the journal # 
# article from which it was obtained.                                        #
#                                                                            #
##############################################################################
data_global
_audit_creation_method     'WinGX routine CIF_UPDATE'
_audit_conform_dict_name     cif_core.dic
_audit_conform_dict_version     2.4.3
_journal_data_validation_number     ?
_journal_date_recd_electronic     2016-09-07
_journal_date_accepted     2016-10-04
_journal_name_full     'Acta Crystallographica, Section E'
_journal_year     2016
_journal_volume     72
_journal_issue     11
_journal_page_first     1554
_journal_page_last     1556
_journal_paper_category     GM
_journal_paper_doi     10.1107/S2056989016015553
_journal_coeditor_code     RZ5194
_publ_contact_author_name     'Tsubomura, Taro'
_publ_contact_author_address
;
3-3-1 Kichijoji-kitamachi, Musashino-shi, Tokyo
;
_publ_contact_author_email     'tsubomura@st.seikei.ac.jp'
_publ_contact_author_fax     ' '
_publ_contact_author_phone     '+81-422-37-3752'
_publ_section_title
;\
Crystal structure of
bis[\m-1,4-bis(diphenylphosphanyl)butane-\k^2^<i>P</i>:<i>P</i>']bis[(3,4,7,\
8-tetramethyl-1,10-phenanthroline-\k^2^<i>N</i>,<i>N</i>')copper(I)]
bis(hexafluoridophosphate) dichloromethane disolvate
;
loop_
    _publ_author_name
    _publ_author_footnote
    _publ_author_address
    'Nishikawa, Michihiro' .
;
Department of Materials and Life Science
Seikei University
3-3-1 Kichijoji-kitamachi, Musashino-shi
Tokyo
Japan
;
    'Mutsuura, Kotaro' .
;
Department of Materials and Life Science
Seikei University
3-3-1 Kichijoji-kitamachi, Musashino-shi
Tokyo
Japan
;
    'Tsubomura, Taro' .
;
Department of Materials and Life Science
Seikei University
3-3-1 Kichijoji-kitamachi, Musashino-shi
Tokyo
Japan
;
_publ_section_synopsis
;
The crystal structure of a dinuclear copper(I) complex bearing bridging
1,4-bis(diphenylphosphanyl)butane and 3,4,7,8-tetramethyl-1,10-phenanthroline
ligands is described.
;
data_I
_audit_creation_method     'WinGX routine CIF_UPDATE'
_database_code_depnum_ccdc_archive     'CCDC 1507981'
_chemical_name_systematic
;\
Bis[\m-1,4-bis(diphenylphosphanyl)butane-\k^2^<i>P</i>:<i>P</i>']\
bis[(3,4,7,8-tetramethyl-1,10-phenanthroline-\k^2^<i>N</i>,<i>N</i>')copper(I)]
bis(hexafluoridophosphate) dichloromethane disolvate
;
_chemical_formula_moiety     'C88 H88 Cu2 N4 P4 2+, 2(F6 P -), 2(C H2 Cl2)'
_chemical_formula_sum     'C90 H92 Cl4 Cu2 F12 N4 P6'
_chemical_formula_iupac
                          '[Cu2 (C28 H28 P2)2 (C16 H16 N2)2] (P F6)2, 2C H2 Cl2'
_chemical_formula_weight     1912.38
_space_group_crystal_system     triclinic
_space_group_name_H-M_alt     'P -1'
_space_group_name_Hall     '-P 1'
loop_
    _symmetry_equiv_pos_as_xyz
    'x, y, z'
    '-x, -y, -z'
_cell_length_a     11.723(15)
_cell_length_b     12.967(16)
_cell_length_c     16.06(2)
_cell_angle_alpha     108.302(13)
_cell_angle_beta     98.665(12)
_cell_angle_gamma     103.284(13)
_cell_volume     2190(5)
_cell_formula_units_Z     1
_cell_measurement_reflns_used     5584
_cell_measurement_theta_min     3.1533
_cell_measurement_theta_max     27.4835
_cell_measurement_temperature     123(2)
_exptl_crystal_description     Block
_exptl_crystal_colour     Yellow
_exptl_crystal_size_max     0.5
_exptl_crystal_size_mid     0.5
_exptl_crystal_size_min     0.2
_exptl_crystal_density_diffrn     1.45
_exptl_crystal_density_method     'not measured'
_exptl_crystal_F_000     984
_exptl_absorpt_coefficient_mu     0.791
_exptl_absorpt_correction_type     multi-scan
_exptl_absorpt_process_details
;
(<i>REQAB</i>; Rigaku, 1998)
;
_exptl_absorpt_correction_T_min     0.8919
_exptl_absorpt_correction_T_max     1
_diffrn_ambient_temperature     123(2)
_diffrn_radiation_type     MoK\a
_diffrn_radiation_wavelength     0.71073
_diffrn_measurement_device
;
   Rigaku Saturn70 CCD
;
_diffrn_measurement_method     dtprofit.ref
_diffrn_reflns_number     20388
_diffrn_reflns_av_R_equivalents     0.0443
_diffrn_reflns_theta_min     3.15
_diffrn_reflns_theta_max     27.48
_diffrn_reflns_theta_full     25
_diffrn_measured_fraction_theta_max     0.93
_diffrn_measured_fraction_theta_full     0.971
_diffrn_reflns_limit_h_min     -13
_diffrn_reflns_limit_h_max     15
_diffrn_reflns_limit_k_min     -16
_diffrn_reflns_limit_k_max     16
_diffrn_reflns_limit_l_min     -20
_diffrn_reflns_limit_l_max     20
_reflns_number_total     9329
_reflns_number_gt     6951
_reflns_threshold_expression     >2sigma(I)
_refine_ls_structure_factor_coef     Fsqd
_refine_ls_matrix_type     full
_refine_ls_R_factor_gt     0.0717
_refine_ls_wR_factor_ref     0.1688
_refine_ls_goodness_of_fit_ref     1.093
_refine_ls_restrained_S_all     1.093
_refine_ls_number_reflns     9329
_refine_ls_number_parameters     536
_refine_ls_number_restraints     0
_refine_ls_hydrogen_treatment     constr
_refine_ls_weighting_scheme     calc
_refine_ls_weighting_details
         'calc w=1/[\s^2^(Fo^2^)+(0.0723P)^2^+2.0278P] where P=(Fo^2^+2Fc^2^)/3'
_refine_ls_shift/su_max     0.013
_refine_diff_density_max     0.615
_refine_diff_density_min     -0.516
_refine_ls_extinction_method     none
loop_
    _atom_type_symbol
    _atom_type_description
    _atom_type_scat_dispersion_real
    _atom_type_scat_dispersion_imag
    _atom_type_scat_source
    C C 0.0033 0.0016 'International Tables Vol C Tables 4.2.6.8 and 6.1.1.4'
    H H 0 0 'International Tables Vol C Tables 4.2.6.8 and 6.1.1.4'
    N N 0.0061 0.0033 'International Tables Vol C Tables 4.2.6.8 and 6.1.1.4'
    F F 0.0171 0.0103 'International Tables Vol C Tables 4.2.6.8 and 6.1.1.4'
    P P 0.1023 0.0942 'International Tables Vol C Tables 4.2.6.8 and 6.1.1.4'
    Cu Cu 0.3201 1.2651 'International Tables Vol C Tables 4.2.6.8 and 6.1.1.4'
    Cl Cl 0.1484 0.1585 'International Tables Vol C Tables 4.2.6.8 and 6.1.1.4'
_computing_data_collection
;
CrystalClear (Rigaku, 2000)
;
_computing_cell_refinement
;
CrystalClear (Rigaku, 2000)
;
_computing_data_reduction
;
CrystalClear (Rigaku, 2000)
;
_computing_structure_solution
;
SIR92 (Altomare <i>et al.</i>,  1994)
;
_computing_structure_refinement
;
SHELXL97 (Sheldrick, 2008)
;
_computing_molecular_graphics
;
Mercury (Macrae <i>et al.</i>,  2008)
;
_computing_publication_material
;
publCIF (Westrip, 2010)
;
loop_
    _atom_site_type_symbol
    _atom_site_label
    _atom_site_fract_x
    _atom_site_fract_y
    _atom_site_fract_z
    _atom_site_U_iso_or_equiv
    _atom_site_adp_type
    _atom_site_calc_flag
    _atom_site_refinement_flags
    _atom_site_occupancy
    _atom_site_disorder_assembly
    _atom_site_disorder_group
    Cu Cu1 0.26867(4) 0.23663(4) 0.22973(3) 0.02662(15) Uani d . 1 . .
    P P2 0.36165(9) 0.12357(9) 0.15197(7) 0.0275(2) Uani d . 1 . .
    P P3 0.09667(9) 0.26348(8) 0.16520(7) 0.0265(2) Uani d . 1 . .
    P P4 0.12149(11) 0.18077(11) 0.81650(8) 0.0395(3) Uani d . 1 . .
    F F7 0.0743(3) 0.2452(3) 0.8990(2) 0.0573(8) Uani d . 1 . .
    F F8 0.2540(3) 0.2682(3) 0.8601(2) 0.0655(9) Uani d . 1 . .
    F F9 0.1681(3) 0.1150(3) 0.7334(2) 0.0746(10) Uani d . 1 . .
    F F10 0.1578(3) 0.1026(2) 0.8698(2) 0.0572(8) Uani d . 1 . .
    F F11 0.0859(3) 0.2600(3) 0.7650(2) 0.0701(10) Uani d . 1 . .
    N N12 0.2443(3) 0.2589(3) 0.3581(2) 0.0292(7) Uani d . 1 . .
    F F13 -0.0099(3) 0.0909(3) 0.7726(2) 0.0702(9) Uani d . 1 . .
    C C14 0.4484(4) 0.0520(3) 0.2078(3) 0.0310(9) Uani d . 1 . .
    C C15 0.4132(3) 0.5631(3) 0.4366(3) 0.0296(9) Uani d . 1 . .
    C C16 -0.1100(4) 0.1833(3) 0.0189(3) 0.0312(9) Uani d . 1 . .
    H H16A -0.0815 0.252 0.0042 0.037 Uiso calc R 1 . .
    H H16B -0.1577 0.2015 0.0646 0.037 Uiso calc R 1 . .
    C C17 0.2907(3) 0.3699(3) 0.4152(3) 0.0281(8) Uani d . 1 . .
    C C18 -0.0006(3) 0.1546(3) 0.0598(3) 0.0284(8) Uani d . 1 . .
    H H18A 0.0486 0.1401 0.0148 0.034 Uiso calc R 1 . .
    H H18B -0.0297 0.0833 0.0708 0.034 Uiso calc R 1 . .
    N N19 0.3846(3) 0.4014(3) 0.2999(2) 0.0293(7) Uani d . 1 . .
    C C20 0.4835(4) 0.6354(3) 0.4000(3) 0.0314(9) Uani d . 1 . .
    C C21 0.0450(4) 0.4616(4) 0.1457(3) 0.0414(11) Uani d . 1 . .
    H H21 -0.0273 0.4413 0.1645 0.05 Uiso calc R 1 . .
    C C22 0.5032(4) 0.5885(4) 0.3153(3) 0.0335(9) Uani d . 1 . .
    C C23 0.5963(4) 0.2594(4) 0.1741(3) 0.0387(10) Uani d . 1 . .
    H H23 0.6189 0.236 0.223 0.046 Uiso calc R 1 . .
    C C24 0.0731(6) 0.5596(4) 0.1243(3) 0.0556(15) Uani d . 1 . .
    H H24 0.0205 0.6059 0.1287 0.067 Uiso calc R 1 . .
    C C25 0.3660(3) 0.4468(3) 0.3833(3) 0.0254(8) Uani d . 1 . .
    C C26 0.0186(5) 0.3783(4) 0.3143(3) 0.0446(12) Uani d . 1 . .
    H H26 0.0771 0.445 0.3182 0.053 Uiso calc R 1 . .
    C C27 0.5335(4) 0.7615(3) 0.4518(3) 0.0395(10) Uani d . 1 . .
    H H27A 0.6038 0.7766 0.5003 0.059 Uiso calc R 1 . .
    H H27B 0.4714 0.79 0.4779 0.059 Uiso calc R 1 . .
    H H27C 0.558 0.8 0.4109 0.059 Uiso calc R 1 . .
    C C28 0.3189(4) 0.5288(4) 0.5536(3) 0.0356(10) Uani d . 1 . .
    H H28 0.3056 0.5576 0.6123 0.043 Uiso calc R 1 . .
    C C29 -0.0020(4) 0.2758(3) 0.2432(3) 0.0298(9) Uani d . 1 . .
    C C30 0.2647(4) 0.4102(4) 0.5002(3) 0.0317(9) Uani d . 1 . .
    C C31 0.6490(5) 0.3739(5) 0.0858(4) 0.0545(14) Uani d . 1 . .
    H H31 0.7068 0.4299 0.0752 0.065 Uiso calc R 1 . .
    C C32 -0.0873(4) 0.1812(4) 0.2409(3) 0.0420(11) Uani d . 1 . .
    H H32 -0.1021 0.1107 0.1931 0.05 Uiso calc R 1 . .
    C C33 0.4536(4) 0.0697(4) 0.2980(3) 0.0388(10) Uani d . 1 . .
    H H33 0.4097 0.1155 0.3294 0.047 Uiso calc R 1 . .
    C C34 0.5091(4) -0.0187(4) 0.1620(3) 0.0409(11) Uani d . 1 . .
    H H34 0.5048 -0.0327 0.0998 0.049 Uiso calc R 1 . .
    C C35 0.3884(4) 0.6012(4) 0.5232(3) 0.0338(9) Uani d . 1 . .
    H H35 0.4213 0.6792 0.5607 0.041 Uiso calc R 1 . .
    C C36 0.1367(4) 0.2211(4) 0.4677(3) 0.0357(10) Uani d . 1 . .
    C C37 0.1683(4) 0.1886(4) 0.3844(3) 0.0320(9) Uani d . 1 . .
    H H37 0.1335 0.1119 0.3443 0.038 Uiso calc R 1 . .
    C C38 0.2725(4) 0.0082(3) 0.0463(3) 0.0290(9) Uani d . 1 . .
    H H38A 0.2218 0.0378 0.0101 0.035 Uiso calc R 1 . .
    H H38B 0.3273 -0.022 0.0107 0.035 Uiso calc R 1 . .
    C C39 0.1922(4) -0.0868(3) 0.0665(3) 0.0312(9) Uani d . 1 . .
    H H39A 0.1415 -0.0548 0.1056 0.037 Uiso calc R 1 . .
    H H39B 0.2438 -0.1182 0.1004 0.037 Uiso calc R 1 . .
    C C40 0.5725(5) 0.6565(4) 0.2687(4) 0.0494(12) Uani d . 1 . .
    H H40A 0.5233 0.699 0.2472 0.074 Uiso calc R 1 . .
    H H40B 0.5919 0.605 0.2172 0.074 Uiso calc R 1 . .
    H H40C 0.6474 0.7098 0.3113 0.074 Uiso calc R 1 . .
    C C41 0.4780(4) 0.2122(3) 0.1195(3) 0.0313(9) Uani d . 1 . .
    C C42 0.1216(4) 0.3938(3) 0.1397(3) 0.0345(10) Uani d . 1 . .
    C C43 0.1520(5) 0.3689(4) 0.6160(3) 0.0496(12) Uani d . 1 . .
    H H43A 0.0786 0.3925 0.6088 0.074 Uiso calc R 1 . .
    H H43B 0.2182 0.4327 0.6601 0.074 Uiso calc R 1 . .
    H H43C 0.1376 0.3051 0.6372 0.074 Uiso calc R 1 . .
    C C44 0.5851(4) -0.0473(4) 0.2978(3) 0.0454(12) Uani d . 1 . .
    H H44 0.6341 -0.0789 0.3292 0.054 Uiso calc R 1 . .
    C C45 0.4481(4) 0.2465(4) 0.0471(3) 0.0404(10) Uani d . 1 . .
    H H45 0.3687 0.2151 0.0091 0.048 Uiso calc R 1 . .
    C C46 -0.0477(6) 0.3818(6) 0.3797(3) 0.0634(17) Uani d . 1 . .
    H H46 -0.0342 0.4516 0.4279 0.076 Uiso calc R 1 . .
    C C47 -0.1324(5) 0.2861(7) 0.3756(4) 0.0668(18) Uani d . 1 . .
    H H47 -0.1767 0.2899 0.4208 0.08 Uiso calc R 1 . .
    C C48 0.6798(4) 0.3394(4) 0.1573(3) 0.0478(12) Uani d . 1 . .
    H H48 0.7593 0.3712 0.1951 0.057 Uiso calc R 1 . .
    C C49 0.4531(4) 0.4712(4) 0.2693(3) 0.0334(9) Uani d . 1 . .
    H H49 0.4692 0.439 0.2121 0.04 Uiso calc R 1 . .
    C C50 0.2252(4) 0.4237(5) 0.1098(4) 0.0496(13) Uani d . 1 . .
    H H50 0.2777 0.3773 0.1038 0.06 Uiso calc R 1 . .
    C C51 0.5230(5) 0.0205(4) 0.3430(3) 0.0460(12) Uani d . 1 . .
    H H51 0.5273 0.034 0.4052 0.055 Uiso calc R 1 . .
    C C52 0.5765(4) -0.0695(4) 0.2073(3) 0.0445(11) Uani d . 1 . .
    H H52 0.6164 -0.1194 0.1754 0.053 Uiso calc R 1 . .
    C C53 0.0479(5) 0.1334(4) 0.4881(4) 0.0500(13) Uani d . 1 . .
    H H53A 0.0865 0.1228 0.5421 0.075 Uiso calc R 1 . .
    H H53B 0.0222 0.0611 0.4367 0.075 Uiso calc R 1 . .
    H H53C -0.0226 0.1593 0.4989 0.075 Uiso calc R 1 . .
    C C54 0.1851(4) 0.3328(4) 0.5270(3) 0.0354(10) Uani d . 1 . .
    C C55 0.5341(5) 0.3265(4) 0.0301(3) 0.0516(13) Uani d . 1 . .
    H H55 0.5135 0.3485 -0.0199 0.062 Uiso calc R 1 . .
    C C56 0.1779(6) 0.5883(5) 0.0967(4) 0.0689(18) Uani d . 1 . .
    H H56 0.1981 0.6555 0.0831 0.083 Uiso calc R 1 . .
    C C57 -0.1519(5) 0.1869(6) 0.3069(4) 0.0593(15) Uani d . 1 . .
    H H57 -0.2103 0.1206 0.3038 0.071 Uiso calc R 1 . .
    C C59 0.2525(5) 0.5213(6) 0.0887(4) 0.0709(19) Uani d . 1 . .
    H H59 0.3237 0.5413 0.0686 0.085 Uiso calc R 1 . .
    Cl Cl1 0.74499(14) 0.04960(12) 0.56451(11) 0.0641(4) Uani d . 1 . .
    Cl Cl2 0.79599(14) 0.29365(12) 0.61857(12) 0.0734(5) Uani d . 1 . .
    C C100 0.7937(6) 0.1792(5) 0.6560(4) 0.0699(17) Uani d . 1 . .
    H H10A 0.8757 0.1894 0.6901 0.084 Uiso calc R 1 . .
    H H10B 0.7388 0.1784 0.6971 0.084 Uiso calc R 1 . .
loop_
    _atom_site_aniso_label
    _atom_site_aniso_U_11
    _atom_site_aniso_U_22
    _atom_site_aniso_U_33
    _atom_site_aniso_U_12
    _atom_site_aniso_U_13
    _atom_site_aniso_U_23
    Cu1 0.0277(3) 0.0262(3) 0.0270(3) 0.0094(2) 0.0062(2) 0.0102(2)
    P2 0.0279(5) 0.0278(5) 0.0257(6) 0.0101(4) 0.0039(4) 0.0081(4)
    P3 0.0272(5) 0.0249(5) 0.0277(6) 0.0090(4) 0.0051(4) 0.0097(4)
    P4 0.0404(7) 0.0554(7) 0.0350(7) 0.0234(6) 0.0142(5) 0.0237(6)
    F7 0.082(2) 0.0625(18) 0.0543(18) 0.0418(17) 0.0413(16) 0.0306(15)
    F8 0.0492(18) 0.073(2) 0.075(2) 0.0079(16) 0.0152(16) 0.0347(18)
    F9 0.072(2) 0.115(3) 0.0448(19) 0.049(2) 0.0251(16) 0.0196(19)
    F10 0.074(2) 0.0507(17) 0.0560(18) 0.0306(15) 0.0092(15) 0.0257(14)
    F11 0.071(2) 0.113(3) 0.077(2) 0.053(2) 0.0374(18) 0.074(2)
    N12 0.0282(17) 0.0286(17) 0.0306(19) 0.0055(14) 0.0055(14) 0.0132(14)
    F13 0.0462(18) 0.091(2) 0.062(2) 0.0077(17) 0.0022(15) 0.0260(18)
    C14 0.034(2) 0.032(2) 0.028(2) 0.0137(18) 0.0034(17) 0.0101(17)
    C15 0.027(2) 0.030(2) 0.033(2) 0.0097(17) 0.0049(17) 0.0134(18)
    C16 0.034(2) 0.028(2) 0.031(2) 0.0119(17) 0.0046(18) 0.0101(17)
    C17 0.026(2) 0.029(2) 0.030(2) 0.0073(16) 0.0031(16) 0.0137(17)
    C18 0.030(2) 0.029(2) 0.026(2) 0.0096(17) 0.0081(17) 0.0089(16)
    N19 0.0292(18) 0.0302(17) 0.0294(19) 0.0062(14) 0.0080(14) 0.0133(15)
    C20 0.030(2) 0.029(2) 0.034(2) 0.0090(17) 0.0036(18) 0.0123(18)
    C21 0.047(3) 0.032(2) 0.040(3) 0.015(2) -0.001(2) 0.009(2)
    C22 0.029(2) 0.035(2) 0.037(2) 0.0078(18) 0.0073(18) 0.0169(19)
    C23 0.026(2) 0.046(3) 0.041(3) 0.0103(19) 0.0071(19) 0.014(2)
    C24 0.081(4) 0.033(2) 0.045(3) 0.023(3) -0.010(3) 0.011(2)
    C25 0.0186(18) 0.030(2) 0.026(2) 0.0062(15) 0.0037(15) 0.0097(16)
    C26 0.056(3) 0.046(3) 0.032(3) 0.026(2) 0.006(2) 0.008(2)
    C27 0.042(3) 0.030(2) 0.043(3) 0.0074(19) 0.008(2) 0.0111(19)
    C28 0.038(2) 0.039(2) 0.030(2) 0.017(2) 0.0061(19) 0.0095(19)
    C29 0.029(2) 0.036(2) 0.023(2) 0.0149(18) 0.0021(16) 0.0078(17)
    C30 0.032(2) 0.036(2) 0.030(2) 0.0130(18) 0.0037(17) 0.0146(18)
    C31 0.041(3) 0.056(3) 0.055(3) -0.008(2) 0.019(2) 0.016(3)
    C32 0.036(2) 0.051(3) 0.039(3) 0.007(2) 0.011(2) 0.020(2)
    C33 0.049(3) 0.040(2) 0.034(2) 0.025(2) 0.007(2) 0.015(2)
    C34 0.041(3) 0.046(3) 0.035(3) 0.023(2) 0.006(2) 0.007(2)
    C35 0.034(2) 0.032(2) 0.032(2) 0.0124(18) 0.0074(18) 0.0068(18)
    C36 0.034(2) 0.041(2) 0.041(3) 0.0134(19) 0.0115(19) 0.025(2)
    C37 0.032(2) 0.033(2) 0.036(2) 0.0077(18) 0.0079(18) 0.0204(19)
    C38 0.031(2) 0.030(2) 0.025(2) 0.0089(17) 0.0034(16) 0.0099(16)
    C39 0.035(2) 0.030(2) 0.027(2) 0.0078(18) 0.0039(17) 0.0099(17)
    C40 0.053(3) 0.040(3) 0.055(3) 0.002(2) 0.019(2) 0.023(2)
    C41 0.033(2) 0.031(2) 0.028(2) 0.0098(18) 0.0094(17) 0.0070(17)
    C42 0.035(2) 0.031(2) 0.032(2) 0.0051(18) 0.0007(18) 0.0095(18)
    C43 0.060(3) 0.057(3) 0.042(3) 0.021(3) 0.024(2) 0.024(2)
    C44 0.050(3) 0.044(3) 0.047(3) 0.023(2) 0.005(2) 0.020(2)
    C45 0.037(2) 0.042(2) 0.035(3) 0.003(2) 0.009(2) 0.010(2)
    C46 0.084(4) 0.088(4) 0.030(3) 0.063(4) 0.014(3) 0.009(3)
    C47 0.057(4) 0.124(6) 0.050(4) 0.056(4) 0.029(3) 0.044(4)
    C48 0.035(3) 0.056(3) 0.047(3) 0.010(2) 0.011(2) 0.013(2)
    C49 0.035(2) 0.035(2) 0.033(2) 0.0093(18) 0.0092(18) 0.0173(19)
    C50 0.038(3) 0.064(3) 0.061(3) 0.011(2) 0.010(2) 0.045(3)
    C51 0.061(3) 0.052(3) 0.034(3) 0.028(3) 0.008(2) 0.020(2)
    C52 0.045(3) 0.040(3) 0.048(3) 0.022(2) 0.008(2) 0.010(2)
    C53 0.054(3) 0.048(3) 0.058(3) 0.009(2) 0.027(3) 0.031(3)
    C54 0.035(2) 0.043(2) 0.034(2) 0.014(2) 0.0111(19) 0.019(2)
    C55 0.056(3) 0.057(3) 0.039(3) 0.003(3) 0.013(2) 0.023(2)
    C56 0.085(5) 0.047(3) 0.066(4) -0.001(3) -0.011(3) 0.036(3)
    C57 0.038(3) 0.098(5) 0.053(3) 0.018(3) 0.018(2) 0.041(3)
    C59 0.051(3) 0.084(4) 0.090(5) 0.002(3) 0.002(3) 0.068(4)
    Cl1 0.0641(9) 0.0491(7) 0.0746(10) 0.0129(7) 0.0155(7) 0.0197(7)
    Cl2 0.0685(10) 0.0511(8) 0.0955(12) 0.0158(7) 0.0000(8) 0.0303(8)
    C100 0.087(5) 0.064(4) 0.053(4) 0.028(3) -0.006(3) 0.020(3)
_geom_special_details
;
 All esds (except the esd in the dihedral angle between two l.s. planes)
 are estimated using the full covariance matrix.  The cell esds are taken
 into account individually in the estimation of esds in distances, angles
 and torsion angles; correlations between esds in cell parameters are only
 used when they are defined by crystal symmetry.  An approximate (isotropic)
 treatment of cell esds is used for estimating esds involving l.s. planes.
;
loop_
    _geom_bond_atom_site_label_1
    _geom_bond_atom_site_label_2
    _geom_bond_site_symmetry_2
    _geom_bond_distance
    _geom_bond_publ_flag
    Cu1 N12 . 2.063(4) ?
    Cu1 N19 . 2.091(4) ?
    Cu1 P2 . 2.212(2) ?
    Cu1 P3 . 2.276(2) ?
    P2 C41 . 1.823(4) ?
    P2 C38 . 1.834(4) ?
    P2 C14 . 1.839(4) ?
    P3 C29 . 1.824(4) ?
    P3 C18 . 1.827(4) ?
    P3 C42 . 1.831(5) ?
    P4 F7 . 1.580(3) ?
    P4 F9 . 1.589(3) ?
    P4 F11 . 1.595(3) ?
    P4 F13 . 1.600(4) ?
    P4 F8 . 1.598(4) ?
    P4 F10 . 1.604(3) ?
    N12 C37 . 1.337(5) ?
    N12 C17 . 1.368(5) ?
    C14 C33 . 1.383(6) ?
    C14 C34 . 1.386(6) ?
    C15 C25 . 1.406(6) ?
    C15 C35 . 1.422(6) ?
    C15 C20 . 1.428(6) ?
    C16 C18 . 1.528(6) ?
    C16 C39 2 1.532(6) ?
    C16 H16A . 0.99 ?
    C16 H16B . 0.99 ?
    C17 C30 . 1.406(6) ?
    C17 C25 . 1.446(5) ?
    C18 H18A . 0.99 ?
    C18 H18B . 0.99 ?
    N19 C49 . 1.330(5) ?
    N19 C25 . 1.357(5) ?
    C20 C22 . 1.383(6) ?
    C20 C27 . 1.507(6) ?
    C21 C42 . 1.387(6) ?
    C21 C24 . 1.398(7) ?
    C21 H21 . 0.95 ?
    C22 C49 . 1.399(6) ?
    C22 C40 . 1.505(6) ?
    C23 C48 . 1.376(7) ?
    C23 C41 . 1.406(6) ?
    C23 H23 . 0.95 ?
    C24 C56 . 1.379(9) ?
    C24 H24 . 0.95 ?
    C26 C46 . 1.392(8) ?
    C26 C29 . 1.395(6) ?
    C26 H26 . 0.95 ?
    C27 H27A . 0.98 ?
    C27 H27B . 0.98 ?
    C27 H27C . 0.98 ?
    C28 C35 . 1.356(6) ?
    C28 C30 . 1.436(6) ?
    C28 H28 . 0.95 ?
    C29 C32 . 1.380(6) ?
    C30 C54 . 1.423(6) ?
    C31 C55 . 1.380(7) ?
    C31 C48 . 1.386(8) ?
    C31 H31 . 0.95 ?
    C32 C57 . 1.387(7) ?
    C32 H32 . 0.95 ?
    C33 C51 . 1.394(6) ?
    C33 H33 . 0.95 ?
    C34 C52 . 1.397(6) ?
    C34 H34 . 0.95 ?
    C35 H35 . 0.95 ?
    C36 C54 . 1.386(6) ?
    C36 C37 . 1.404(6) ?
    C36 C53 . 1.510(6) ?
    C37 H37 . 0.95 ?
    C38 C39 . 1.522(6) ?
    C38 H38A . 0.99 ?
    C38 H38B . 0.99 ?
    C39 C16 2 1.532(6) ?
    C39 H39A . 0.99 ?
    C39 H39B . 0.99 ?
    C40 H40A . 0.98 ?
    C40 H40B . 0.98 ?
    C40 H40C . 0.98 ?
    C41 C45 . 1.394(6) ?
    C42 C50 . 1.391(7) ?
    C43 C54 . 1.498(6) ?
    C43 H43A . 0.98 ?
    C43 H43B . 0.98 ?
    C43 H43C . 0.98 ?
    C44 C51 . 1.372(7) ?
    C44 C52 . 1.374(7) ?
    C44 H44 . 0.95 ?
    C45 C55 . 1.396(6) ?
    C45 H45 . 0.95 ?
    C46 C47 . 1.376(9) ?
    C46 H46 . 0.95 ?
    C47 C57 . 1.350(9) ?
    C47 H47 . 0.95 ?
    C48 H48 . 0.95 ?
    C49 H49 . 0.95 ?
    C50 C59 . 1.391(7) ?
    C50 H50 . 0.95 ?
    C51 H51 . 0.95 ?
    C52 H52 . 0.95 ?
    C53 H53A . 0.98 ?
    C53 H53B . 0.98 ?
    C53 H53C . 0.98 ?
    C55 H55 . 0.95 ?
    C56 C59 . 1.360(9) ?
    C56 H56 . 0.95 ?
    C57 H57 . 0.95 ?
    C59 H59 . 0.95 ?
    Cl1 C100 . 1.751(6) ?
    Cl2 C100 . 1.764(6) ?
    C100 H10A . 0.99 ?
    C100 H10B . 0.99 ?
loop_
    _geom_angle_atom_site_label_1
    _geom_angle_atom_site_label_2
    _geom_angle_atom_site_label_3
    _geom_angle_site_symmetry_1
    _geom_angle_site_symmetry_3
    _geom_angle
    _geom_angle_publ_flag
    N12 Cu1 N19 . . 80.10(13) ?
    N12 Cu1 P2 . . 127.97(10) ?
    N19 Cu1 P2 . . 111.67(13) ?
    N12 Cu1 P3 . . 100.49(11) ?
    N19 Cu1 P3 . . 104.06(12) ?
    P2 Cu1 P3 . . 122.83(8) ?
    C41 P2 C38 . . 105.3(2) ?
    C41 P2 C14 . . 102.2(2) ?
    C38 P2 C14 . . 102.7(2) ?
    C41 P2 Cu1 . . 106.99(16) ?
    C38 P2 Cu1 . . 118.10(16) ?
    C14 P2 Cu1 . . 119.70(16) ?
    C29 P3 C18 . . 103.9(2) ?
    C29 P3 C42 . . 105.8(2) ?
    C18 P3 C42 . . 103.2(2) ?
    C29 P3 Cu1 . . 109.29(15) ?
    C18 P3 Cu1 . . 119.27(14) ?
    C42 P3 Cu1 . . 114.08(15) ?
    F7 P4 F9 . . 179.5(2) ?
    F7 P4 F11 . . 89.82(19) ?
    F9 P4 F11 . . 90.4(2) ?
    F7 P4 F13 . . 89.8(2) ?
    F9 P4 F13 . . 89.8(2) ?
    F11 P4 F13 . . 90.7(2) ?
    F7 P4 F8 . . 91.1(2) ?
    F9 P4 F8 . . 89.4(2) ?
    F11 P4 F8 . . 90.3(2) ?
    F13 P4 F8 . . 178.68(19) ?
    F7 P4 F10 . . 89.44(18) ?
    F9 P4 F10 . . 90.3(2) ?
    F11 P4 F10 . . 179.1(2) ?
    F13 P4 F10 . . 89.8(2) ?
    F8 P4 F10 . . 89.21(19) ?
    C37 N12 C17 . . 117.3(4) ?
    C37 N12 Cu1 . . 128.3(3) ?
    C17 N12 Cu1 . . 112.2(3) ?
    C33 C14 C34 . . 119.2(4) ?
    C33 C14 P2 . . 119.1(3) ?
    C34 C14 P2 . . 121.7(3) ?
    C25 C15 C35 . . 118.2(4) ?
    C25 C15 C20 . . 117.6(4) ?
    C35 C15 C20 . . 124.2(4) ?
    C18 C16 C39 . 2 113.3(3) ?
    C18 C16 H16A . . 108.9 ?
    C39 C16 H16A 2 . 108.9 ?
    C18 C16 H16B . . 108.9 ?
    C39 C16 H16B 2 . 108.9 ?
    H16A C16 H16B . . 107.7 ?
    N12 C17 C30 . . 122.7(4) ?
    N12 C17 C25 . . 116.8(4) ?
    C30 C17 C25 . . 120.5(4) ?
    C16 C18 P3 . . 115.4(3) ?
    C16 C18 H18A . . 108.4 ?
    P3 C18 H18A . . 108.4 ?
    C16 C18 H18B . . 108.4 ?
    P3 C18 H18B . . 108.4 ?
    H18A C18 H18B . . 107.5 ?
    C49 N19 C25 . . 117.4(4) ?
    C49 N19 Cu1 . . 129.5(3) ?
    C25 N19 Cu1 . . 111.7(2) ?
    C22 C20 C15 . . 119.2(4) ?
    C22 C20 C27 . . 120.1(4) ?
    C15 C20 C27 . . 120.7(4) ?
    C42 C21 C24 . . 120.7(5) ?
    C42 C21 H21 . . 119.7 ?
    C24 C21 H21 . . 119.7 ?
    C20 C22 C49 . . 117.9(4) ?
    C20 C22 C40 . . 124.0(4) ?
    C49 C22 C40 . . 118.1(4) ?
    C48 C23 C41 . . 120.5(4) ?
    C48 C23 H23 . . 119.8 ?
    C41 C23 H23 . . 119.8 ?
    C56 C24 C21 . . 119.4(5) ?
    C56 C24 H24 . . 120.3 ?
    C21 C24 H24 . . 120.3 ?
    N19 C25 C15 . . 123.0(4) ?
    N19 C25 C17 . . 116.8(3) ?
    C15 C25 C17 . . 120.2(4) ?
    C46 C26 C29 . . 119.2(5) ?
    C46 C26 H26 . . 120.4 ?
    C29 C26 H26 . . 120.4 ?
    C20 C27 H27A . . 109.5 ?
    C20 C27 H27B . . 109.5 ?
    H27A C27 H27B . . 109.5 ?
    C20 C27 H27C . . 109.5 ?
    H27A C27 H27C . . 109.5 ?
    H27B C27 H27C . . 109.5 ?
    C35 C28 C30 . . 122.3(4) ?
    C35 C28 H28 . . 118.8 ?
    C30 C28 H28 . . 118.8 ?
    C32 C29 C26 . . 118.2(4) ?
    C32 C29 P3 . . 120.9(3) ?
    C26 C29 P3 . . 120.3(4) ?
    C17 C30 C54 . . 118.6(4) ?
    C17 C30 C28 . . 117.2(4) ?
    C54 C30 C28 . . 124.2(4) ?
    C55 C31 C48 . . 119.7(5) ?
    C55 C31 H31 . . 120.1 ?
    C48 C31 H31 . . 120.1 ?
    C29 C32 C57 . . 121.4(5) ?
    C29 C32 H32 . . 119.3 ?
    C57 C32 H32 . . 119.3 ?
    C14 C33 C51 . . 120.2(4) ?
    C14 C33 H33 . . 119.9 ?
    C51 C33 H33 . . 119.9 ?
    C14 C34 C52 . . 120.1(4) ?
    C14 C34 H34 . . 119.9 ?
    C52 C34 H34 . . 119.9 ?
    C28 C35 C15 . . 121.6(4) ?
    C28 C35 H35 . . 119.2 ?
    C15 C35 H35 . . 119.2 ?
    C54 C36 C37 . . 119.1(4) ?
    C54 C36 C53 . . 122.3(4) ?
    C37 C36 C53 . . 118.5(4) ?
    N12 C37 C36 . . 124.1(4) ?
    N12 C37 H37 . . 118 ?
    C36 C37 H37 . . 118 ?
    C39 C38 P2 . . 110.2(3) ?
    C39 C38 H38A . . 109.6 ?
    P2 C38 H38A . . 109.6 ?
    C39 C38 H38B . . 109.6 ?
    P2 C38 H38B . . 109.6 ?
    H38A C38 H38B . . 108.1 ?
    C38 C39 C16 . 2 112.9(3) ?
    C38 C39 H39A . . 109 ?
    C16 C39 H39A 2 . 109 ?
    C38 C39 H39B . . 109 ?
    C16 C39 H39B 2 . 109 ?
    H39A C39 H39B . . 107.8 ?
    C22 C40 H40A . . 109.5 ?
    C22 C40 H40B . . 109.5 ?
    H40A C40 H40B . . 109.5 ?
    C22 C40 H40C . . 109.5 ?
    H40A C40 H40C . . 109.5 ?
    H40B C40 H40C . . 109.5 ?
    C45 C41 C23 . . 118.5(4) ?
    C45 C41 P2 . . 120.7(3) ?
    C23 C41 P2 . . 120.3(3) ?
    C50 C42 C21 . . 118.6(4) ?
    C50 C42 P3 . . 115.8(3) ?
    C21 C42 P3 . . 125.5(4) ?
    C54 C43 H43A . . 109.5 ?
    C54 C43 H43B . . 109.5 ?
    H43A C43 H43B . . 109.5 ?
    C54 C43 H43C . . 109.5 ?
    H43A C43 H43C . . 109.5 ?
    H43B C43 H43C . . 109.5 ?
    C51 C44 C52 . . 120.1(4) ?
    C51 C44 H44 . . 120 ?
    C52 C44 H44 . . 120 ?
    C55 C45 C41 . . 120.4(4) ?
    C55 C45 H45 . . 119.8 ?
    C41 C45 H45 . . 119.8 ?
    C47 C46 C26 . . 121.3(5) ?
    C47 C46 H46 . . 119.3 ?
    C26 C46 H46 . . 119.3 ?
    C57 C47 C46 . . 119.4(5) ?
    C57 C47 H47 . . 120.3 ?
    C46 C47 H47 . . 120.3 ?
    C23 C48 C31 . . 120.7(5) ?
    C23 C48 H48 . . 119.7 ?
    C31 C48 H48 . . 119.7 ?
    N19 C49 C22 . . 124.8(4) ?
    N19 C49 H49 . . 117.6 ?
    C22 C49 H49 . . 117.6 ?
    C42 C50 C59 . . 120.4(5) ?
    C42 C50 H50 . . 119.8 ?
    C59 C50 H50 . . 119.8 ?
    C44 C51 C33 . . 120.2(4) ?
    C44 C51 H51 . . 119.9 ?
    C33 C51 H51 . . 119.9 ?
    C44 C52 C34 . . 120.0(4) ?
    C44 C52 H52 . . 120 ?
    C34 C52 H52 . . 120 ?
    C36 C53 H53A . . 109.5 ?
    C36 C53 H53B . . 109.5 ?
    H53A C53 H53B . . 109.5 ?
    C36 C53 H53C . . 109.5 ?
    H53A C53 H53C . . 109.5 ?
    H53B C53 H53C . . 109.5 ?
    C36 C54 C30 . . 118.1(4) ?
    C36 C54 C43 . . 119.8(4) ?
    C30 C54 C43 . . 122.1(4) ?
    C31 C55 C45 . . 120.2(5) ?
    C31 C55 H55 . . 119.9 ?
    C45 C55 H55 . . 119.9 ?
    C59 C56 C24 . . 120.5(5) ?
    C59 C56 H56 . . 119.7 ?
    C24 C56 H56 . . 119.7 ?
    C47 C57 C32 . . 120.4(6) ?
    C47 C57 H57 . . 119.8 ?
    C32 C57 H57 . . 119.8 ?
    C56 C59 C50 . . 120.4(6) ?
    C56 C59 H59 . . 119.8 ?
    C50 C59 H59 . . 119.8 ?
    Cl1 C100 Cl2 . . 110.9(3) ?
    Cl1 C100 H10A . . 109.5 ?
    Cl2 C100 H10A . . 109.5 ?
    Cl1 C100 H10B . . 109.5 ?
    Cl2 C100 H10B . . 109.5 ?
    H10A C100 H10B . . 108.1 ?
loop_
    _geom_torsion_atom_site_label_1
    _geom_torsion_atom_site_label_2
    _geom_torsion_atom_site_label_3
    _geom_torsion_atom_site_label_4
    _geom_torsion_site_symmetry_1
    _geom_torsion_site_symmetry_2
    _geom_torsion_site_symmetry_3
    _geom_torsion_site_symmetry_4
    _geom_torsion
    _geom_torsion_publ_flag
    N12 Cu1 P2 C41 . . . . -124.73(19) ?
    N19 Cu1 P2 C41 . . . . -30.41(18) ?
    P3 Cu1 P2 C41 . . . . 94.16(16) ?
    N12 Cu1 P2 C38 . . . . 116.9(2) ?
    N19 Cu1 P2 C38 . . . . -148.81(18) ?
    P3 Cu1 P2 C38 . . . . -24.24(16) ?
    N12 Cu1 P2 C14 . . . . -9.4(2) ?
    N19 Cu1 P2 C14 . . . . 84.91(19) ?
    P3 Cu1 P2 C14 . . . . -150.52(16) ?
    N12 Cu1 P3 C29 . . . . -6.90(17) ?
    N19 Cu1 P3 C29 . . . . -89.21(18) ?
    P2 Cu1 P3 C29 . . . . 142.87(16) ?
    N12 Cu1 P3 C18 . . . . -126.11(19) ?
    N19 Cu1 P3 C18 . . . . 151.59(18) ?
    P2 Cu1 P3 C18 . . . . 23.67(17) ?
    N12 Cu1 P3 C42 . . . . 111.35(18) ?
    N19 Cu1 P3 C42 . . . . 29.04(19) ?
    P2 Cu1 P3 C42 . . . . -98.87(18) ?
    N19 Cu1 N12 C37 . . . . 175.8(4) ?
    P2 Cu1 N12 C37 . . . . -74.4(4) ?
    P3 Cu1 N12 C37 . . . . 73.2(4) ?
    N19 Cu1 N12 C17 . . . . 13.1(3) ?
    P2 Cu1 N12 C17 . . . . 122.9(3) ?
    P3 Cu1 N12 C17 . . . . -89.5(3) ?
    C41 P2 C14 C33 . . . . 118.2(4) ?
    C38 P2 C14 C33 . . . . -132.8(4) ?
    Cu1 P2 C14 C33 . . . . 0.4(4) ?
    C41 P2 C14 C34 . . . . -61.6(4) ?
    C38 P2 C14 C34 . . . . 47.4(4) ?
    Cu1 P2 C14 C34 . . . . -179.4(3) ?
    C37 N12 C17 C30 . . . . 2.3(6) ?
    Cu1 N12 C17 C30 . . . . 167.1(3) ?
    C37 N12 C17 C25 . . . . -175.8(3) ?
    Cu1 N12 C17 C25 . . . . -11.0(4) ?
    C39 C16 C18 P3 2 . . . -176.9(3) ?
    C29 P3 C18 C16 . . . . 61.4(3) ?
    C42 P3 C18 C16 . . . . -48.9(3) ?
    Cu1 P3 C18 C16 . . . . -176.6(2) ?
    N12 Cu1 N19 C49 . . . . -179.5(4) ?
    P2 Cu1 N19 C49 . . . . 53.4(4) ?
    P3 Cu1 N19 C49 . . . . -81.1(4) ?
    N12 Cu1 N19 C25 . . . . -13.4(3) ?
    P2 Cu1 N19 C25 . . . . -140.4(2) ?
    P3 Cu1 N19 C25 . . . . 85.1(3) ?
    C25 C15 C20 C22 . . . . -0.7(6) ?
    C35 C15 C20 C22 . . . . 179.1(4) ?
    C25 C15 C20 C27 . . . . 178.0(4) ?
    C35 C15 C20 C27 . . . . -2.3(6) ?
    C15 C20 C22 C49 . . . . -0.3(6) ?
    C27 C20 C22 C49 . . . . -179.0(4) ?
    C15 C20 C22 C40 . . . . 178.1(4) ?
    C27 C20 C22 C40 . . . . -0.6(7) ?
    C42 C21 C24 C56 . . . . 0.3(7) ?
    C49 N19 C25 C15 . . . . 1.6(6) ?
    Cu1 N19 C25 C15 . . . . -166.3(3) ?
    C49 N19 C25 C17 . . . . 179.6(3) ?
    Cu1 N19 C25 C17 . . . . 11.6(4) ?
    C35 C15 C25 N19 . . . . -179.7(3) ?
    C20 C15 C25 N19 . . . . 0.0(6) ?
    C35 C15 C25 C17 . . . . 2.4(6) ?
    C20 C15 C25 C17 . . . . -177.8(3) ?
    N12 C17 C25 N19 . . . . -0.5(5) ?
    C30 C17 C25 N19 . . . . -178.7(3) ?
    N12 C17 C25 C15 . . . . 177.5(3) ?
    C30 C17 C25 C15 . . . . -0.7(6) ?
    C46 C26 C29 C32 . . . . -0.5(6) ?
    C46 C26 C29 P3 . . . . -171.7(4) ?
    C18 P3 C29 C32 . . . . 37.4(4) ?
    C42 P3 C29 C32 . . . . 145.8(3) ?
    Cu1 P3 C29 C32 . . . . -91.0(3) ?
    C18 P3 C29 C26 . . . . -151.7(3) ?
    C42 P3 C29 C26 . . . . -43.3(4) ?
    Cu1 P3 C29 C26 . . . . 80.0(4) ?
    N12 C17 C30 C54 . . . . -1.3(6) ?
    C25 C17 C30 C54 . . . . 176.8(4) ?
    N12 C17 C30 C28 . . . . -179.9(4) ?
    C25 C17 C30 C28 . . . . -1.8(6) ?
    C35 C28 C30 C17 . . . . 2.7(6) ?
    C35 C28 C30 C54 . . . . -175.8(4) ?
    C26 C29 C32 C57 . . . . 0.4(7) ?
    P3 C29 C32 C57 . . . . 171.5(4) ?
    C34 C14 C33 C51 . . . . 2.6(7) ?
    P2 C14 C33 C51 . . . . -177.2(4) ?
    C33 C14 C34 C52 . . . . -1.3(7) ?
    P2 C14 C34 C52 . . . . 178.5(4) ?
    C30 C28 C35 C15 . . . . -1.0(6) ?
    C25 C15 C35 C28 . . . . -1.6(6) ?
    C20 C15 C35 C28 . . . . 178.6(4) ?
    C17 N12 C37 C36 . . . . -2.1(6) ?
    Cu1 N12 C37 C36 . . . . -164.0(3) ?
    C54 C36 C37 N12 . . . . 0.7(6) ?
    C53 C36 C37 N12 . . . . 178.9(4) ?
    C41 P2 C38 C39 . . . . 166.2(3) ?
    C14 P2 C38 C39 . . . . 59.6(3) ?
    Cu1 P2 C38 C39 . . . . -74.5(3) ?
    P2 C38 C39 C16 . . . 2 176.9(3) ?
    C48 C23 C41 C45 . . . . 1.3(6) ?
    C48 C23 C41 P2 . . . . -170.4(4) ?
    C38 P2 C41 C45 . . . . 47.9(4) ?
    C14 P2 C41 C45 . . . . 154.9(4) ?
    Cu1 P2 C41 C45 . . . . -78.5(4) ?
    C38 P2 C41 C23 . . . . -140.5(3) ?
    C14 P2 C41 C23 . . . . -33.6(4) ?
    Cu1 P2 C41 C23 . . . . 93.0(3) ?
    C24 C21 C42 C50 . . . . -1.6(7) ?
    C24 C21 C42 P3 . . . . -179.9(3) ?
    C29 P3 C42 C50 . . . . 157.2(4) ?
    C18 P3 C42 C50 . . . . -93.9(4) ?
    Cu1 P3 C42 C50 . . . . 37.0(4) ?
    C29 P3 C42 C21 . . . . -24.4(4) ?
    C18 P3 C42 C21 . . . . 84.5(4) ?
    Cu1 P3 C42 C21 . . . . -144.6(3) ?
    C23 C41 C45 C55 . . . . -0.4(7) ?
    P2 C41 C45 C55 . . . . 171.2(4) ?
    C29 C26 C46 C47 . . . . 0.4(7) ?
    C26 C46 C47 C57 . . . . -0.2(8) ?
    C41 C23 C48 C31 . . . . -0.6(7) ?
    C55 C31 C48 C23 . . . . -0.9(8) ?
    C25 N19 C49 C22 . . . . -2.8(6) ?
    Cu1 N19 C49 C22 . . . . 162.7(3) ?
    C20 C22 C49 N19 . . . . 2.1(6) ?
    C40 C22 C49 N19 . . . . -176.4(4) ?
    C21 C42 C50 C59 . . . . 1.6(7) ?
    P3 C42 C50 C59 . . . . -179.9(4) ?
    C52 C44 C51 C33 . . . . -1.8(8) ?
    C14 C33 C51 C44 . . . . -1.1(7) ?
    C51 C44 C52 C34 . . . . 3.1(8) ?
    C14 C34 C52 C44 . . . . -1.5(7) ?
    C37 C36 C54 C30 . . . . 0.4(6) ?
    C53 C36 C54 C30 . . . . -177.7(4) ?
    C37 C36 C54 C43 . . . . 179.9(4) ?
    C53 C36 C54 C43 . . . . 1.7(7) ?
    C17 C30 C54 C36 . . . . -0.1(6) ?
    C28 C30 C54 C36 . . . . 178.3(4) ?
    C17 C30 C54 C43 . . . . -179.6(4) ?
    C28 C30 C54 C43 . . . . -1.1(7) ?
    C48 C31 C55 C45 . . . . 1.8(8) ?
    C41 C45 C55 C31 . . . . -1.1(8) ?
    C21 C24 C56 C59 . . . . 1.1(8) ?
    C46 C47 C57 C32 . . . . 0.0(8) ?
    C29 C32 C57 C47 . . . . -0.1(8) ?
    C24 C56 C59 C50 . . . . -1.1(9) ?
    C42 C50 C59 C56 . . . . -0.2(9) ?
loop_
    _geom_hbond_atom_site_label_D
    _geom_hbond_atom_site_label_H
    _geom_hbond_atom_site_label_A
    _geom_hbond_site_symmetry_A
    _geom_hbond_distance_DH
    _geom_hbond_distance_HA
    _geom_hbond_distance_DA
    _geom_hbond_angle_DHA
    C32 H32 F10 2_556 0.95 2.51 3.382(6) 152
    C100 H10A F11 1_655 0.99 2.39 3.360(8) 165
    C100 H10A F13 1_655 0.99 2.55 3.373(9) 141
_iucr_refine_instructions_details
;
TITL (input_title)
CELL  0.71073  11.7228  12.9674  16.0639  108.302   98.665  103.284
ZERR     1.00   0.0145   0.0162   0.0198    0.013    0.012    0.013
LATT   1
SFAC  C    H    N    F    P    CU   CL
UNIT  90   92   4    12   6    2    4
MERG   2
FMAP   2
PLAN   25
SIZE     0.20   0.50   0.50
ACTA    50.00
BOND   $H
CONF
L.S.   20
TEMP  -150.00
WGHT    0.072300    2.027800
FVAR       3.81528
CU1   6    0.268669    0.236628    0.229732    11.00000    0.02771    0.02621 =
         0.02695    0.01017    0.00616    0.00939
P2    5    0.361653    0.123572    0.151966    11.00000    0.02786    0.02782 =
         0.02569    0.00805    0.00387    0.01008
P3    5    0.096669    0.263481    0.165201    11.00000    0.02719    0.02486 =
         0.02773    0.00966    0.00508    0.00895
P4    5    0.121485    0.180770    0.816505    11.00000    0.04039    0.05541 =
         0.03501    0.02366    0.01424    0.02343
F7    4    0.074324    0.245204    0.898962    11.00000    0.08186    0.06253 =
         0.05431    0.03061    0.04129    0.04182
F8    4    0.254043    0.268172    0.860053    11.00000    0.04917    0.07267 =
         0.07517    0.03474    0.01524    0.00787
F9    4    0.168106    0.114975    0.733434    11.00000    0.07196    0.11501 =
         0.04485    0.01964    0.02511    0.04871
F10   4    0.157785    0.102643    0.869780    11.00000    0.07406    0.05066 =
         0.05598    0.02574    0.00918    0.03056
F11   4    0.085859    0.260025    0.764974    11.00000    0.07125    0.11268 =
         0.07695    0.07417    0.03743    0.05311
N12   3    0.244326    0.258860    0.358063    11.00000    0.02818    0.02863 =
         0.03065    0.01324    0.00552    0.00550
F13   4   -0.009946    0.090873    0.772577    11.00000    0.04625    0.09057 =
         0.06206    0.02602    0.00219    0.00771
C14   1    0.448424    0.052047    0.207848    11.00000    0.03395    0.03162 =
         0.02766    0.01006    0.00341    0.01375
C15   1    0.413187    0.563091    0.436555    11.00000    0.02667    0.03040 =
         0.03302    0.01344    0.00490    0.00968
C16   1   -0.110043    0.183328    0.018938    11.00000    0.03433    0.02795 =
         0.03105    0.01008    0.00457    0.01191
AFIX  23
H16A  2   -0.081513    0.251964    0.004165    11.00000   -1.20000
H16B  2   -0.157691    0.201539    0.064559    11.00000   -1.20000
AFIX   0
C17   1    0.290661    0.369913    0.415246    11.00000    0.02586    0.02890 =
         0.03007    0.01373    0.00307    0.00729
C18   1   -0.000611    0.154610    0.059795    11.00000    0.03047    0.02855 =
         0.02638    0.00889    0.00811    0.00959
AFIX  23
H18A  2    0.048599    0.140064    0.014830    11.00000   -1.20000
H18B  2   -0.029687    0.083260    0.070840    11.00000   -1.20000
AFIX   0
N19   3    0.384592    0.401377    0.299853    11.00000    0.02920    0.03021 =
         0.02940    0.01330    0.00802    0.00621
C20   1    0.483463    0.635353    0.399979    11.00000    0.03049    0.02889 =
         0.03416    0.01232    0.00356    0.00896
C21   1    0.044972    0.461624    0.145652    11.00000    0.04735    0.03162 =
         0.04008    0.00883   -0.00072    0.01530
AFIX  43
H21   2   -0.027276    0.441325    0.164460    11.00000   -1.20000
AFIX   0
C22   1    0.503193    0.588540    0.315286    11.00000    0.02948    0.03544 =
         0.03724    0.01694    0.00735    0.00779
C23   1    0.596336    0.259446    0.174103    11.00000    0.02621    0.04643 =
         0.04123    0.01369    0.00715    0.01031
AFIX  43
H23   2    0.618878    0.236043    0.222984    11.00000   -1.20000
AFIX   0
C24   1    0.073072    0.559568    0.124283    11.00000    0.08131    0.03268 =
         0.04486    0.01057   -0.00950    0.02268
AFIX  43
H24   2    0.020465    0.605874    0.128742    11.00000   -1.20000
AFIX   0
C25   1    0.366043    0.446751    0.383265    11.00000    0.01855    0.03026 =
         0.02586    0.00969    0.00374    0.00620
C26   1    0.018574    0.378339    0.314335    11.00000    0.05602    0.04561 =
         0.03178    0.00824    0.00573    0.02565
AFIX  43
H26   2    0.077122    0.444968    0.318188    11.00000   -1.20000
AFIX   0
C27   1    0.533533    0.761506    0.451804    11.00000    0.04216    0.02973 =
         0.04253    0.01106    0.00750    0.00742
AFIX 137
H27A  2    0.603752    0.776568    0.500323    11.00000   -1.50000
H27B  2    0.471437    0.789994    0.477904    11.00000   -1.50000
H27C  2    0.557978    0.800015    0.410896    11.00000   -1.50000
AFIX   0
C28   1    0.318921    0.528816    0.553621    11.00000    0.03833    0.03858 =
         0.02970    0.00946    0.00614    0.01668
AFIX  43
H28   2    0.305641    0.557551    0.612322    11.00000   -1.20000
AFIX   0
C29   1   -0.002003    0.275844    0.243151    11.00000    0.02887    0.03635 =
         0.02331    0.00785    0.00215    0.01494
C30   1    0.264703    0.410222    0.500164    11.00000    0.03226    0.03554 =
         0.02964    0.01460    0.00370    0.01301
C31   1    0.649031    0.373863    0.085825    11.00000    0.04082    0.05570 =
         0.05456    0.01584    0.01871   -0.00788
AFIX  43
H31   2    0.706829    0.429898    0.075211    11.00000   -1.20000
AFIX   0
C32   1   -0.087333    0.181205    0.240917    11.00000    0.03609    0.05121 =
         0.03890    0.01992    0.01058    0.00714
AFIX  43
H32   2   -0.102112    0.110653    0.193116    11.00000   -1.20000
AFIX   0
C33   1    0.453589    0.069706    0.297994    11.00000    0.04921    0.03955 =
         0.03379    0.01459    0.00749    0.02451
AFIX  43
H33   2    0.409670    0.115514    0.329356    11.00000   -1.20000
AFIX   0
C34   1    0.509056   -0.018699    0.162014    11.00000    0.04118    0.04557 =
         0.03467    0.00707    0.00568    0.02315
AFIX  43
H34   2    0.504766   -0.032686    0.099751    11.00000   -1.20000
AFIX   0
C35   1    0.388394    0.601189    0.523230    11.00000    0.03432    0.03227 =
         0.03235    0.00681    0.00738    0.01241
AFIX  43
H35   2    0.421286    0.679183    0.560716    11.00000   -1.20000
AFIX   0
C36   1    0.136681    0.221099    0.467669    11.00000    0.03445    0.04123 =
         0.04099    0.02485    0.01149    0.01342
C37   1    0.168298    0.188589    0.384434    11.00000    0.03192    0.03270 =
         0.03626    0.02037    0.00787    0.00769
AFIX  43
H37   2    0.133510    0.111885    0.344348    11.00000   -1.20000
AFIX   0
C38   1    0.272465    0.008151    0.046345    11.00000    0.03144    0.02997 =
         0.02453    0.00992    0.00339    0.00891
AFIX  23
H38A  2    0.221819    0.037760    0.010091    11.00000   -1.20000
H38B  2    0.327266   -0.022023    0.010654    11.00000   -1.20000
AFIX   0
C39   1    0.192200   -0.086815    0.066547    11.00000    0.03476    0.02951 =
         0.02707    0.00993    0.00393    0.00780
AFIX  23
H39A  2    0.141548   -0.054802    0.105583    11.00000   -1.20000
H39B  2    0.243798   -0.118185    0.100407    11.00000   -1.20000
AFIX   0
C40   1    0.572501    0.656527    0.268682    11.00000    0.05305    0.03980 =
         0.05531    0.02295    0.01863    0.00217
AFIX 137
H40A  2    0.523300    0.698976    0.247169    11.00000   -1.50000
H40B  2    0.591904    0.605025    0.217243    11.00000   -1.50000
H40C  2    0.647416    0.709837    0.311297    11.00000   -1.50000
AFIX   0
C41   1    0.477970    0.212188    0.119464    11.00000    0.03299    0.03124 =
         0.02778    0.00697    0.00938    0.00978
C42   1    0.121554    0.393797    0.139659    11.00000    0.03463    0.03052 =
         0.03204    0.00949    0.00073    0.00511
C43   1    0.152025    0.368871    0.615968    11.00000    0.06026    0.05701 =
         0.04220    0.02393    0.02441    0.02108
AFIX 137
H43A  2    0.078631    0.392464    0.608789    11.00000   -1.50000
H43B  2    0.218224    0.432672    0.660128    11.00000   -1.50000
H43C  2    0.137597    0.305063    0.637225    11.00000   -1.50000
AFIX   0
C44   1    0.585110   -0.047254    0.297811    11.00000    0.04953    0.04406 =
         0.04748    0.01986    0.00466    0.02301
AFIX  43
H44   2    0.634134   -0.078867    0.329151    11.00000   -1.20000
AFIX   0
C45   1    0.448112    0.246455    0.047113    11.00000    0.03719    0.04159 =
         0.03469    0.01000    0.00897    0.00263
AFIX  43
H45   2    0.368743    0.215130    0.009137    11.00000   -1.20000
AFIX   0
C46   1   -0.047714    0.381810    0.379654    11.00000    0.08395    0.08785 =
         0.02959    0.00888    0.01400    0.06339
AFIX  43
H46   2   -0.034206    0.451624    0.427948    11.00000   -1.20000
AFIX   0
C47   1   -0.132406    0.286119    0.375642    11.00000    0.05709    0.12425 =
         0.04980    0.04437    0.02878    0.05599
AFIX  43
H47   2   -0.176741    0.289855    0.420828    11.00000   -1.20000
AFIX   0
C48   1    0.679800    0.339372    0.157294    11.00000    0.03474    0.05643 =
         0.04664    0.01281    0.01150    0.01004
AFIX  43
H48   2    0.759296    0.371215    0.195061    11.00000   -1.20000
AFIX   0
C49   1    0.453085    0.471194    0.269329    11.00000    0.03516    0.03539 =
         0.03296    0.01726    0.00916    0.00929
AFIX  43
H49   2    0.469194    0.439042    0.212097    11.00000   -1.20000
AFIX   0
C50   1    0.225235    0.423744    0.109804    11.00000    0.03804    0.06355 =
         0.06139    0.04495    0.00972    0.01144
AFIX  43
H50   2    0.277738    0.377305    0.103800    11.00000   -1.20000
AFIX   0
C51   1    0.523012    0.020525    0.343000    11.00000    0.06075    0.05240 =
         0.03355    0.01999    0.00824    0.02849
AFIX  43
H51   2    0.527345    0.033991    0.405200    11.00000   -1.20000
AFIX   0
C52   1    0.576469   -0.069464    0.207258    11.00000    0.04515    0.04002 =
         0.04784    0.00977    0.00787    0.02216
AFIX  43
H52   2    0.616354   -0.119365    0.175392    11.00000   -1.20000
AFIX   0
C53   1    0.047908    0.133367    0.488125    11.00000    0.05357    0.04814 =
         0.05845    0.03106    0.02715    0.00891
AFIX 137
H53A  2    0.086517    0.122752    0.542081    11.00000   -1.50000
H53B  2    0.022178    0.061080    0.436720    11.00000   -1.50000
H53C  2   -0.022598    0.159316    0.498853    11.00000   -1.50000
AFIX   0
C54   1    0.185074    0.332826    0.526963    11.00000    0.03502    0.04306 =
         0.03419    0.01923    0.01107    0.01371
C55   1    0.534139    0.326512    0.030146    11.00000    0.05570    0.05718 =
         0.03930    0.02301    0.01283    0.00299
AFIX  43
H55   2    0.513504    0.348456   -0.019899    11.00000   -1.20000
AFIX   0
C56   1    0.177870    0.588349    0.096669    11.00000    0.08485    0.04664 =
         0.06597    0.03630   -0.01146   -0.00115
AFIX  43
H56   2    0.198106    0.655537    0.083114    11.00000   -1.20000
AFIX   0
C57   1   -0.151941    0.186901    0.306945    11.00000    0.03829    0.09849 =
         0.05317    0.04132    0.01835    0.01836
AFIX  43
H57   2   -0.210309    0.120575    0.303819    11.00000   -1.20000
AFIX   0
C59   1    0.252479    0.521297    0.088692    11.00000    0.05124    0.08415 =
         0.08960    0.06759    0.00218    0.00163
AFIX  43
H59   2    0.323665    0.541251    0.068563    11.00000   -1.20000
AFIX   0
CL1   7    0.744985    0.049599    0.564511    11.00000    0.06412    0.04906 =
         0.07456    0.01972    0.01547    0.01286
CL2   7    0.795988    0.293654    0.618566    11.00000    0.06854    0.05108 =
         0.09553    0.03030    0.00003    0.01579
C100  1    0.793682    0.179208    0.655988    11.00000    0.08714    0.06427 =
         0.05269    0.01991   -0.00609    0.02839
AFIX  23
H10A  2    0.875712    0.189399    0.690126    11.00000   -1.20000
H10B  2    0.738817    0.178393    0.697137    11.00000   -1.20000
HKLF 4
REM  (input_title)
REM R1 =  0.0717 for   6951 Fo > 4sig(Fo)  and  0.1022 for all   9329 data
REM    536 parameters refined using      0 restraints
END
WGHT      0.0728      1.6130
REM Highest difference peak  0.615,  deepest hole -0.516,  1-sigma level  0.084
Q1    1   0.6902  0.1337  0.6824  11.00000  0.05    0.62
Q2    1   0.0058  0.1588  0.8168  11.00000  0.05    0.60
Q3    1   0.1999  0.2804  0.2031  11.00000  0.05    0.52
Q4    1   0.7971  0.2195  0.5641  11.00000  0.05    0.46
Q5    1   0.2155  0.1813  0.1783  11.00000  0.05    0.42
Q6    1   0.5009  0.8145  0.4280  11.00000  0.05    0.41
Q7    1   0.1833  0.1511  0.8674  11.00000  0.05    0.41
Q8    1   0.1776  0.3058  0.3121  11.00000  0.05    0.40
Q9    1   0.7390  0.2814  0.6678  11.00000  0.05    0.40
Q10   1   0.3328  0.1861  0.2239  11.00000  0.05    0.39
Q11   1   0.4814  0.3647  0.0092  11.00000  0.05    0.38
Q12   1   0.6634  0.6563  0.2874  11.00000  0.05    0.37
Q13   1   0.2122  0.5633  0.1116  11.00000  0.05    0.37
Q14   1   0.3533  0.2673  0.3810  11.00000  0.05    0.37
Q15   1   0.1100  0.1391  0.7323  11.00000  0.05    0.37
Q16   1   0.5259  0.0974  0.2188  11.00000  0.05    0.36
Q17   1   0.5928  0.7180  0.3639  11.00000  0.05    0.35
Q18   1   0.6226  0.8071  0.4549  11.00000  0.05    0.34
Q19   1   0.0969  0.4241  0.1564  11.00000  0.05    0.32
Q20   1   0.3853  0.1193  0.1879  11.00000  0.05    0.32
Q21   1   0.4610  0.3180  0.2258  11.00000  0.05    0.32
Q22   1   0.5048  0.0604  0.1666  11.00000  0.05    0.31
Q23   1   0.4439  0.2240  0.2977  11.00000  0.05    0.31
Q24   1   0.4483  0.3402 -0.0131  11.00000  0.05    0.31
Q25   1   0.1978  0.1389  0.7352  11.00000  0.05    0.31
;
