# Supplementary material for: Crystal structure of bis­[μ-1,4-bis­(di­phenyl­phos­phan­yl)butane-κ2 P:P′]bis­[(3,4,7,8-tetra­methyl-1,10-phenanthroline-κ2 N,N′)copper(I)] bis­(hexa­fluorido­phosphate) di­chloro­methane disolvate
Source: Acta Crystallogr E Crystallogr Commun. 2016 Oct 11;72(Pt 11):1554–6. doi: 10.1107/S2056989016015553 (PMC5095831; doi:10.1107/S2056989016015553)
Supplement: Supplementary file 2 [file e-72-01554-Isup2.hkl]

#
# h,k,l, Fc-squared, Fo-squared, sigma(Fo-squared) and status flag
#
data_I
_shelx_title ' (input_title)'
_shelx_refln_list_code          4
_shelx_F_calc_maximum      210.31
_exptl_crystal_F_000       984.00
_reflns_d_resolution_high  0.7701
 
loop_
 _symmetry_equiv_pos_as_xyz
 'x, y, z'
 '-x, -y, -z'
 
_cell_length_a    11.7228
_cell_length_b    12.9674
_cell_length_c    16.0639
_cell_angle_alpha 108.302
_cell_angle_beta   98.665
_cell_angle_gamma 103.284
 
_shelx_F_squared_multiplier     1.000
 
loop_
 _refln_index_h
 _refln_index_k
 _refln_index_l
 _refln_F_squared_calc
 _refln_F_squared_meas
 _refln_F_squared_sigma
 _refln_observed_status
   2   0   0      216.77      221.81      9.25 o
   3   0   0     5234.80     5153.78     47.78 o
   4   0   0     1772.33     1717.62     36.82 o
   5   0   0      496.32      538.99     32.49 o
   6   0   0     1628.59     1296.01     31.27 o
   7   0   0      496.08      484.26     33.25 o
   8   0   0     2889.36     2854.82     86.22 o
   9   0   0      137.60      156.69     50.83 o
  10   0   0       28.10       27.24     25.84 o
  11   0   0     1332.79     1416.51    123.49 o
  12   0   0       35.48       49.62     21.53 o
  13   0   0      221.19      198.51     54.15 o
  14   0   0        0.65       42.49     36.99 o
 -14   1   0        2.68       40.32     33.88 o
 -13   1   0       44.25       31.51     17.57 o
 -12   1   0      913.98      969.20     72.78 o
 -11   1   0       20.62       28.22     39.92 o
 -10   1   0     1713.80     1819.63     90.86 o
  -9   1   0     1124.96     1128.78     36.66 o
  -8   1   0      884.92      828.01     27.44 o
  -7   1   0      682.52      575.81     25.60 o
  -6   1   0     3014.07     2984.52    103.63 o
  -5   1   0     2353.39     2584.21     54.85 o
  -4   1   0     2444.56     1982.27     38.63 o
  -3   1   0       67.59      143.61     14.55 o
  -2   1   0      755.30      850.81     18.61 o
   2   1   0      199.27      281.67     12.08 o
   3   1   0     4596.01     4690.72     58.85 o
   4   1   0      632.21      538.30     16.85 o
   5   1   0     1375.78     1371.31     32.71 o
   6   1   0     3964.30     3906.86     70.29 o
   7   1   0     3877.18     3877.67     67.84 o
   8   1   0        5.06        1.79     24.75 o
   9   1   0      671.73      728.57     68.44 o
  10   1   0      266.73      305.92     40.21 o
  11   1   0      441.40      514.10     52.05 o
  12   1   0      415.14      505.08     49.82 o
  14   1   0       32.46       17.86     25.32 o
 -14   2   0       18.57       23.09     28.38 o
 -13   2   0        1.76       55.50     26.01 o
 -12   2   0       33.80       45.07     22.71 o
 -11   2   0      830.41      820.99     48.50 o
 -10   2   0      246.48      251.62     22.31 o
  -9   2   0       42.47       31.68     13.87 o
  -8   2   0      586.15      606.95     44.22 o
  -7   2   0      225.50      166.53     18.27 o
  -6   2   0     2105.27     2014.19     43.68 o
  -5   2   0      143.02      135.35     15.93 o
  -4   2   0        2.90       14.05     14.28 o
  -3   2   0    13900.37    14686.68     90.67 o
  -2   2   0       30.19       75.91     10.64 o
  -1   2   0     5926.82     5938.08     40.22 o
   0   2   0    13918.75    17106.13     54.11 o
   2   2   0     5647.44     6179.60     59.75 o
   3   2   0      176.23      173.32     13.45 o
   4   2   0     1025.27      881.14     21.51 o
   5   2   0     5129.01     5444.83     79.74 o
   6   2   0     1135.27      965.03     25.21 o
   7   2   0      933.51      767.45     27.80 o
   8   2   0       95.06       78.91     11.04 o
   9   2   0      141.81       94.87     28.89 o
  10   2   0       27.52       66.37     22.40 o
  11   2   0      266.22      281.65     39.13 o
  12   2   0        4.48       21.76     46.78 o
  13   2   0      104.50       79.67     33.00 o
 -14   3   0       87.31       76.23     39.46 o
 -13   3   0      497.97      502.08     50.56 o
 -12   3   0       41.48       61.38     22.84 o
 -11   3   0        6.72       23.14     15.42 o
 -10   3   0     1411.63     1300.88     39.21 o
  -9   3   0       43.57       72.31     15.09 o
  -8   3   0      156.12      128.40     16.04 o
  -7   3   0     1425.36     1292.96     59.49 o
  -6   3   0     1541.11     1318.47     32.79 o
  -5   3   0     7038.47     7428.96    170.34 o
  -4   3   0      601.22      638.04     25.07 o
  -2   3   0     1557.74     1053.82     27.52 o
  -1   3   0    17381.39    19735.34    169.15 o
   0   3   0       14.16       14.19     16.88 o
   1   3   0      452.53      423.84     21.44 o
   2   3   0      655.82      621.80     26.20 o
   3   3   0     4114.32     4149.05     60.91 o
   4   3   0    11292.86    12428.93    126.14 o
   5   3   0     5387.78     5523.93    106.97 o
   6   3   0     2024.51     1977.82     52.20 o
   7   3   0     1410.27     1417.86     33.38 o
   8   3   0       95.40       61.96     18.82 o
   9   3   0       17.56       25.05     18.75 o
  10   3   0       24.97       84.70     43.21 o
  11   3   0      130.64      107.76     60.28 o
  13   3   0      285.23      262.91     84.33 o
 -15   4   0      315.37      304.77     98.32 o
 -14   4   0       14.50      -18.61     33.67 o
 -13   4   0        1.38       43.83     23.62 o
 -12   4   0      160.84      151.24     28.48 o
 -11   4   0        5.75       43.34     13.60 o
 -10   4   0        6.59       31.82     15.45 o
  -9   4   0     1467.11     1573.17     40.01 o
  -8   4   0      125.26      137.95     22.01 o
  -7   4   0      371.52      379.19     22.48 o
  -6   4   0     9683.18    10289.35    240.51 o
  -5   4   0     8491.50     8463.29     92.76 o
  -4   4   0     5301.35     5321.19     66.47 o
  -3   4   0     1444.07     1455.50     38.76 o
  -2   4   0     2429.02     2093.75     42.76 o
  -1   4   0     3113.48     2881.59     48.15 o
   0   4   0     1424.50     1238.10     33.48 o
   1   4   0      571.88      497.40     25.79 o
   2   4   0      745.14      723.47     29.61 o
   3   4   0     3367.54     3473.05     60.15 o
   4   4   0     4262.20     4364.38     71.43 o
   5   4   0     1895.82     1921.97     39.83 o
   6   4   0     4616.21     5121.58    128.81 o
   7   4   0      143.12       99.51     13.85 o
   8   4   0       24.68       33.75     28.04 o
   9   4   0      442.82      448.96     56.23 o
  10   4   0       50.66       91.94     31.79 o
  11   4   0      411.95      364.82     66.10 o
 -15   5   0       85.96       -1.23     39.95 o
 -14   5   0        3.56       18.85     34.50 o
 -13   5   0        7.93       23.13     32.66 o
 -12   5   0       73.27       59.20     29.93 o
 -11   5   0      301.54      365.52     31.88 o
 -10   5   0      470.07      435.22     31.62 o
  -9   5   0      497.19      444.49     26.40 o
  -8   5   0      180.27      216.24     33.90 o
  -7   5   0       11.34       11.16     14.23 o
  -6   5   0     3985.58     3885.05     72.89 o
  -5   5   0      434.50      398.10     36.43 o
  -4   5   0      908.75      877.65     31.00 o
  -3   5   0        7.31       18.79     19.01 o
  -2   5   0       10.96       18.51     11.17 o
  -1   5   0      240.40      254.80     19.18 o
   0   5   0      815.05      849.86     27.03 o
   1   5   0     2697.28     2745.31     96.81 o
   2   5   0       86.04      120.16     15.64 o
   3   5   0      249.35      266.68     18.63 o
   4   5   0      166.10      188.67     24.63 o
   5   5   0     7828.66     8681.92    224.95 o
   6   5   0      448.80      425.92     25.12 o
   7   5   0      753.65      638.99     47.83 o
   8   5   0     1111.58     1159.11     78.66 o
   9   5   0      616.76      555.59     55.03 o
  10   5   0      234.88      253.95     47.02 o
  11   5   0        8.65       37.09     26.21 o
  12   5   0       83.85       33.53     30.60 o
 -14   6   0      206.53       93.79     52.81 o
 -13   6   0        2.23       -0.57     21.55 o
 -12   6   0      265.12      358.93     46.14 o
 -11   6   0      175.41      169.15     24.10 o
 -10   6   0      547.10      564.95     39.38 o
  -9   6   0       23.96       55.67     28.06 o
  -8   6   0       51.61       66.72     23.34 o
  -7   6   0       37.41       21.57     10.45 o
  -6   6   0      695.54      555.15     28.79 o
  -5   6   0      356.53      337.16     27.77 o
  -4   6   0     2713.45     2413.66     54.11 o
  -3   6   0     1248.52     1045.69     36.24 o
  -2   6   0      416.25      308.74     22.91 o
  -1   6   0       24.10       34.60     20.57 o
   0   6   0     9820.15    10970.33    115.39 o
   1   6   0       98.76       77.79     19.28 o
   2   6   0      271.89      302.02     21.33 o
   3   6   0        0.30       30.80     10.21 o
   4   6   0        3.01        4.55     14.63 o
   5   6   0      205.53      241.66     23.18 o
   6   6   0     3589.36     4045.99     64.10 o
   7   6   0      117.61       97.12     38.11 o
   8   6   0     1153.90     1167.61     79.97 o
   9   6   0      534.92      630.15    102.48 o
  10   6   0       18.19      -22.44     35.58 o
  11   6   0      331.91      232.19     38.62 o
 -14   7   0        7.66       24.06     31.13 o
 -13   7   0       33.07       69.10     25.82 o
 -12   7   0      194.60      158.43     40.14 o
 -11   7   0      207.70      157.97     25.41 o
 -10   7   0     2633.75     2971.99     69.99 o
  -9   7   0        8.07       13.27     25.20 o
  -8   7   0      273.61      252.62     46.78 o
  -7   7   0      106.37      134.43     20.96 o
  -6   7   0      797.83      737.44     52.99 o
  -5   7   0      150.27      143.97     22.45 o
  -4   7   0     3872.61     4242.83    109.27 o
  -3   7   0     1717.34     1586.29     41.72 o
  -2   7   0       98.78       80.08     19.19 o
  -1   7   0     4281.70     4062.95    101.13 o
   0   7   0        8.45       16.33      8.65 o
   1   7   0     9948.47    10406.19    152.04 o
   2   7   0      217.68      178.02     22.32 o
   3   7   0      334.31      257.14     22.85 o
   4   7   0      102.55      119.80     19.50 o
   5   7   0     1683.53     1829.92     48.36 o
   6   7   0      249.12      237.78     35.31 o
   7   7   0     2380.30     2552.80    133.54 o
   8   7   0        2.05       -0.11     17.76 o
   9   7   0      206.34      163.62     37.34 o
  10   7   0        8.79       36.59     36.83 o
 -14   8   0      132.67      101.63     60.85 o
 -12   8   0       12.93       93.39     32.59 o
 -11   8   0     1083.27     1166.88     75.60 o
 -10   8   0       67.80       74.51     19.24 o
  -9   8   0     1904.98     2015.30     67.01 o
  -8   8   0        6.49       27.58      9.69 o
  -7   8   0      300.00      303.62     25.49 o
  -6   8   0       89.93       84.40     19.05 o
  -5   8   0     1595.20     1526.56     46.16 o
  -4   8   0     1790.97     1662.37     49.55 o
  -3   8   0     3271.30     3238.12     55.83 o
  -2   8   0       80.05       75.23     15.34 o
  -1   8   0      843.88      788.32     35.30 o
   0   8   0     1143.56     1061.90     38.11 o
   1   8   0      304.89      223.62     24.18 o
   2   8   0      139.73      165.53     28.99 o
   3   8   0      276.76      309.79     25.51 o
   4   8   0       45.68       46.27     18.48 o
   5   8   0      100.72       93.29     22.50 o
   6   8   0       56.38       63.05     34.76 o
   7   8   0       17.35       66.79     25.03 o
   8   8   0      605.88      608.05     61.53 o
  10   8   0      142.84      113.32     43.57 o
 -14   9   0      112.80       91.27     46.77 o
 -13   9   0      123.58      107.56     36.74 o
 -12   9   0      463.25      538.42     66.60 o
 -11   9   0       58.39       56.35     30.68 o
 -10   9   0     1789.07     1861.51    130.06 o
  -9   9   0     1440.81     1428.84     49.74 o
  -8   9   0       85.86       63.83     19.39 o
  -7   9   0      218.34      219.79     37.48 o
  -6   9   0      704.61      716.09     42.43 o
  -5   9   0      498.00      517.74     36.02 o
  -4   9   0      494.93      493.09     29.91 o
  -3   9   0      120.17      107.37     19.55 o
  -2   9   0        7.07       23.95     16.05 o
  -1   9   0      211.76      211.27     25.29 o
   0   9   0       33.87       43.28     16.73 o
   1   9   0     3615.75     3826.77    104.95 o
   2   9   0      257.46      191.50     22.54 o
   3   9   0      119.99      143.66     28.10 o
   4   9   0        3.44       36.61     12.25 o
   5   9   0      414.50      387.81     32.98 o
   6   9   0       68.18       52.07     26.61 o
   7   9   0       18.76       67.70     35.91 o
   9   9   0      127.62      100.75     36.70 o
 -13  10   0       15.72        6.80     42.22 o
 -12  10   0       51.14      104.22     37.13 o
 -11  10   0      396.47      512.71     62.16 o
 -10  10   0      169.52      197.78    101.72 o
  -9  10   0      244.80      207.63     24.79 o
  -8  10   0      145.18      133.10     26.13 o
  -7  10   0       63.02       91.94     21.68 o
  -6  10   0     4082.27     4522.07     71.24 o
  -5  10   0      446.72      423.26     41.41 o
  -4  10   0      418.11      420.37     30.16 o
  -3  10   0     2860.71     2753.07     88.49 o
  -2  10   0      405.06      381.44     30.09 o
  -1  10   0     1158.19     1119.15     47.24 o
   0  10   0      650.75      622.89     36.76 o
   1  10   0      219.34      264.45     28.70 o
   2  10   0      291.39      334.46     35.75 o
   3  10   0        6.52       -5.46     15.32 o
   4  10   0      367.58      369.37     36.87 o
   5  10   0      125.46      155.81     33.72 o
   6  10   0      152.92      163.14     45.10 o
   8  10   0        5.30       29.58     13.91 o
 -13  11   0       17.88       68.65     31.00 o
 -12  11   0       61.86      116.99     50.05 o
 -11  11   0       48.34       45.25     25.27 o
 -10  11   0      515.31      557.70     51.78 o
  -9  11   0     1020.87     1145.12     60.74 o
  -8  11   0        2.19       25.11     16.60 o
  -7  11   0       33.15       64.67     26.99 o
  -6  11   0      518.13      558.96     41.65 o
  -5  11   0     1170.78     1162.74     60.22 o
  -4  11   0      656.16      664.22     38.87 o
  -3  11   0        4.97       56.10     27.82 o
  -2  11   0      160.91      171.18     31.38 o
  -1  11   0      228.63      238.24     33.64 o
   0  11   0        2.42       35.80     11.90 o
   1  11   0     1589.28     1737.11     84.39 o
   2  11   0      396.86      421.02     33.27 o
   3  11   0      336.91      318.80     43.44 o
   4  11   0      311.80      346.93     31.80 o
   5  11   0      134.54      130.37     35.27 o
   6  11   0        0.24       63.73     22.10 o
   7  11   0       68.40       73.61     29.81 o
 -12  12   0       49.57       85.56     41.03 o
 -10  12   0      376.85      325.24     64.18 o
  -9  12   0       26.55       78.72     54.42 o
  -8  12   0       92.93      108.24     32.70 o
  -7  12   0       92.63       85.97     18.21 o
  -6  12   0      132.89       91.34     18.49 o
  -5  12   0     1608.84     1639.54     85.55 o
  -4  12   0       88.71       97.24     25.72 o
  -3  12   0       66.29       81.82     28.04 o
  -2  12   0      131.77       86.67     34.73 o
  -1  12   0       11.78       27.67     22.03 o
   0  12   0       16.88       33.38     28.95 o
   1  12   0       64.83       57.08     23.70 o
   2  12   0      164.98      140.47     26.69 o
   3  12   0       68.53       92.23     25.48 o
   5  12   0       20.29       27.88     41.30 o
   6  12   0      257.45      336.09     72.23 o
 -11  13   0        0.80       53.43     27.87 o
  -8  13   0        8.34       17.70     34.64 o
  -7  13   0        0.24       20.49     28.25 o
  -6  13   0      124.62       67.40     48.40 o
  -5  13   0      231.12      168.70     42.90 o
  -4  13   0      781.39      901.52     67.16 o
  -3  13   0        3.09       56.58     22.44 o
  -2  13   0       83.43       85.84     23.83 o
  -1  13   0       91.96      170.37     55.90 o
   0  13   0        2.99       38.31     24.91 o
   1  13   0      241.59      285.28     34.12 o
   2  13   0      225.95      237.36     56.51 o
   4  13   0      228.49       92.32     41.39 o
 -10  14   0        2.91       27.67     23.60 o
  -9  14   0      138.10      151.17     61.94 o
  -7  14   0       47.25       74.96     41.02 o
  -5  14   0      429.19      481.11     94.16 o
  -4  14   0      354.39      295.95     56.85 o
  -3  14   0      617.73      625.81     40.18 o
  -2  14   0        0.11       33.09     10.21 o
  -1  14   0        7.03       37.18     17.65 o
   0  14   0      206.80      260.04     36.46 o
   1  14   0       37.26       61.60     36.90 o
   2  14   0       44.68       25.80     14.02 o
   3  14   0      285.44      415.81    132.26 o
  -9  15   0       68.31       76.71     30.12 o
  -8  15   0        0.83       65.36     27.68 o
  -7  15   0      149.43      111.63     32.34 o
  -6  15   0        7.83       52.21     20.24 o
  -5  15   0       96.44       62.17     32.93 o
  -4  15   0      288.67      459.98     71.70 o
  -3  15   0        2.13       74.14     49.74 o
  -2  15   0      151.00      126.00     26.27 o
  -1  15   0       73.26       78.31     35.03 o
   0  15   0        2.86       25.53     28.06 o
   2 -16   1      233.15      194.97     53.54 o
   3 -16   1       20.94       52.31     42.30 o
   4 -16   1      301.18      190.63     48.18 o
   5 -16   1       13.38       66.51    746.14 o
   6 -16   1       41.85       71.50     39.28 o
  -1 -15   1        0.56      133.96   2232.28 o
   0 -15   1       18.28       45.69     52.31 o
   1 -15   1       10.41       28.83     24.05 o
   2 -15   1        0.98       36.58     19.53 o
   3 -15   1      624.69      674.09     58.73 o
   4 -15   1        5.51       36.38     30.40 o
   6 -15   1       20.67       57.70     20.31 o
   7 -15   1       20.73       56.54     56.89 o
   8 -15   1      150.80      137.03     54.20 o
   9 -15   1       14.05       79.20     30.73 o
  -3 -14   1      187.32      159.23     83.51 o
  -2 -14   1      202.56      106.01     50.03 o
  -1 -14   1       48.03       72.68     31.56 o
   0 -14   1       39.94       63.16     21.43 o
   1 -14   1       63.74       94.08     28.63 o
   2 -14   1      381.00      401.30     40.55 o
   3 -14   1        1.27       30.39     31.16 o
   4 -14   1      714.43      771.02     42.70 o
   5 -14   1      138.06      103.46     35.03 o
   6 -14   1       56.29      103.33     29.26 o
   9 -14   1      339.11      346.83     61.28 o
  10 -14   1       74.23      159.84     61.88 o
  -5 -13   1      182.14      136.45     51.11 o
  -4 -13   1       29.65       46.88     24.35 o
  -2 -13   1      268.19      326.40     35.52 o
  -1 -13   1      238.13      251.50     41.76 o
   0 -13   1       16.81       26.42     26.47 o
   1 -13   1      216.73      137.20     36.02 o
   2 -13   1       78.54       72.07     18.37 o
   3 -13   1      653.45      731.51     44.21 o
   4 -13   1     1247.07     1257.33     62.88 o
   5 -13   1      255.59      301.62     48.63 o
   6 -13   1      227.23      152.90     31.64 o
   7 -13   1      188.14      133.87     31.35 o
   8 -13   1      317.18      374.44     64.27 o
  11 -13   1        0.87       59.65     75.00 o
  12 -13   1       32.43       37.82     23.40 o
  -6 -12   1        6.49       47.87     16.58 o
  -5 -12   1       20.90       94.07     46.50 o
  -4 -12   1        4.47       29.25     19.39 o
  -3 -12   1      429.38      449.48     56.38 o
  -2 -12   1       18.91       64.73     19.79 o
  -1 -12   1      331.62      377.78     38.76 o
   0 -12   1        6.66       39.13     16.41 o
   1 -12   1      218.49      246.36     35.54 o
   2 -12   1        3.25       65.36     18.55 o
   3 -12   1      296.15      347.72     30.59 o
   4 -12   1      212.35      137.29     26.39 o
   5 -12   1       20.65       24.78     28.71 o
   6 -12   1        4.46       20.46     12.75 o
   7 -12   1        0.84       32.66     32.29 o
   8 -12   1      723.92      683.81     39.15 o
   9 -12   1      436.31      399.62     80.94 o
  10 -12   1      473.12      482.38     52.33 o
  12 -12   1       29.13       69.62     42.38 o
  -7 -11   1        1.15       28.35     28.88 o
  -6 -11   1        2.35       -8.74     42.37 o
  -5 -11   1       20.16       28.68     19.42 o
  -4 -11   1      136.19      182.95     53.51 o
  -3 -11   1      197.09      140.74     29.35 o
  -2 -11   1      627.05      677.40     40.44 o
  -1 -11   1      514.47      472.59     36.99 o
   0 -11   1       36.52       40.86     15.79 o
   1 -11   1     1441.52     1371.99     83.29 o
   2 -11   1       77.44      104.60     31.62 o
   3 -11   1      129.23      148.56     23.74 o
   4 -11   1      509.86      443.49     33.57 o
   5 -11   1       83.45      110.25     33.14 o
   6 -11   1      237.26      231.73     27.59 o
   7 -11   1       90.00      118.19     28.30 o
   8 -11   1      107.67      109.28     22.73 o
   9 -11   1      927.90      922.18     58.90 o
  10 -11   1      133.62      153.90     41.83 o
  11 -11   1       30.87       24.29     19.62 o
  12 -11   1        2.80       40.93     38.20 o
  13 -11   1      164.45      120.45     40.77 o
  -8 -10   1      112.60       77.53     62.85 o
  -7 -10   1      212.46      276.71     62.91 o
  -6 -10   1       38.25       98.52     31.82 o
  -5 -10   1      206.52      222.24     54.47 o
  -4 -10   1        5.85       41.63     21.52 o
  -3 -10   1      265.67      331.78     44.44 o
  -2 -10   1      710.98      690.47     40.53 o
  -1 -10   1     1126.53     1002.50     40.50 o
   0 -10   1      223.87      246.35     26.60 o
   1 -10   1       24.52       36.88     13.49 o
   2 -10   1     3266.85     3452.69     63.66 o
   3 -10   1      218.29      183.35     25.49 o
   4 -10   1      609.99      612.50     35.16 o
   5 -10   1       26.93       50.67     17.78 o
   6 -10   1      583.79      601.06     38.83 o
   7 -10   1       31.19       54.79     22.13 o
   8 -10   1     1480.96     1506.87     54.59 o
   9 -10   1      152.32      147.15     21.89 o
  10 -10   1     1484.78     1492.38     57.36 o
  11 -10   1       18.25      120.41     40.45 o
  12 -10   1       37.36       61.37     27.07 o
  13 -10   1      438.54      363.18     47.88 o
  -9  -9   1        0.39       64.72     42.23 o
  -8  -9   1      330.49      328.20     48.09 o
  -7  -9   1       64.13       80.15     34.65 o
  -6  -9   1       14.26      112.35     44.13 o
  -5  -9   1        9.67       42.89     18.73 o
  -4  -9   1      902.70      853.79     44.36 o
  -3  -9   1       25.82       33.97     14.18 o
  -2  -9   1     2265.86     2263.93     74.79 o
  -1  -9   1        0.70       16.07     16.38 o
   0  -9   1     4427.54     4502.20     83.22 o
   1  -9   1      130.98      144.65     21.69 o
   2  -9   1      454.75      396.35     42.92 o
   3  -9   1      781.56      724.44     35.70 o
   4  -9   1      835.14      858.48     40.38 o
   5  -9   1        3.33        2.28     14.18 o
   6  -9   1      156.93      174.08     22.15 o
   7  -9   1      608.85      577.22     37.51 o
   8  -9   1       32.91       38.29     28.52 o
   9  -9   1      800.43      752.68     45.26 o
  10  -9   1      278.58      394.02     44.75 o
  11  -9   1      271.75      217.06     52.00 o
  12  -9   1       35.15       82.26     27.57 o
  13  -9   1        3.95       37.29     39.65 o
  14  -9   1      283.21      352.81    122.70 o
 -10  -8   1        7.28       42.23     19.43 o
  -9  -8   1      224.82      252.99     43.89 o
  -8  -8   1      138.71      172.47     92.52 o
  -7  -8   1      367.98      430.58     50.77 o
  -6  -8   1      442.58      474.03     60.50 o
  -5  -8   1      460.62      464.68     28.42 o
  -4  -8   1       46.26       28.13     14.15 o
  -3  -8   1      119.11      103.63     17.19 o
  -2  -8   1       96.86      116.93     23.76 o
  -1  -8   1      166.82      143.63     29.10 o
   0  -8   1      170.64      139.91     20.58 o
   1  -8   1      155.89      146.60     17.44 o
   2  -8   1      898.25      792.65     28.24 o
   3  -8   1      116.78      110.42     31.38 o
   4  -8   1     6639.71     7487.73    149.13 o
   5  -8   1     1421.86     1322.15     64.31 o
   6  -8   1      825.62      849.69     36.95 o
   7  -8   1      727.39      631.05     31.60 o
   8  -8   1      269.75      282.65     27.08 o
   9  -8   1       50.85       46.71     13.94 o
  10  -8   1       76.09       48.32     14.49 o
  11  -8   1      298.10      316.24     27.50 o
  12  -8   1       29.41       42.75     28.48 o
  14  -8   1      129.55      109.88     44.63 o
 -11  -7   1       14.49        7.52     25.71 o
  -9  -7   1       68.27       45.49     24.17 o
  -8  -7   1     1203.91     1547.74     77.01 o
  -7  -7   1       36.00       27.65     32.92 o
  -6  -7   1     2484.18     2861.64    201.79 o
  -5  -7   1     1183.26     1064.61     38.64 o
  -4  -7   1        5.50        8.62     15.05 o
  -3  -7   1     1464.21     1390.80     44.01 o
  -2  -7   1     1792.49     1682.80     45.80 o
  -1  -7   1      172.04      215.33     23.75 o
   0  -7   1     1317.99     1158.94     40.20 o
   1  -7   1      317.84      305.52     22.86 o
   2  -7   1     1140.17      934.72     34.96 o
   3  -7   1     7167.74     7719.66    114.43 o
   4  -7   1        2.78       33.41     27.05 o
   5  -7   1     1836.43     1869.89     46.15 o
   6  -7   1       64.05       71.78     17.11 o
   7  -7   1        6.89       40.28     12.20 o
   8  -7   1       30.30       21.78      9.49 o
   9  -7   1      582.44      565.57     45.48 o
  10  -7   1      158.34      104.94     20.54 o
  11  -7   1        3.93       52.92     20.26 o
  12  -7   1       23.61       38.88     14.17 o
  13  -7   1     1121.96     1075.70     90.71 o
 -11  -6   1        7.21       61.61     45.54 o
 -10  -6   1       40.92       24.03     17.68 o
  -9  -6   1      566.11      556.52     90.84 o
  -8  -6   1       48.02       65.85     24.67 o
  -7  -6   1     2035.83     2263.15    147.80 o
  -6  -6   1      634.17      565.29     43.54 o
  -5  -6   1     2300.85     2469.98     55.98 o
  -4  -6   1      189.63      198.56     19.94 o
  -3  -6   1      336.92      305.05     22.86 o
  -2  -6   1      571.81      631.14     24.19 o
  -1  -6   1     2169.57     2313.99     89.57 o
   0  -6   1       20.30       43.59     15.00 o
   1  -6   1      347.57      329.94     21.57 o
   2  -6   1     1235.36     1086.46     32.89 o
   3  -6   1      170.48      135.68     22.56 o
   4  -6   1     5375.07     5492.51     87.40 o
   5  -6   1     2864.59     2681.13     99.23 o
   6  -6   1     2452.96     2322.92     48.02 o
   7  -6   1      169.59      126.09     21.91 o
   8  -6   1      202.84      207.89     23.48 o
   9  -6   1      151.22      154.63     27.81 o
  10  -6   1      417.81      408.41     31.32 o
  11  -6   1       37.20       52.54     14.44 o
  12  -6   1      142.94      120.69     20.97 o
  13  -6   1       50.69       70.59     24.65 o
  14  -6   1      243.43      118.78     38.27 o
 -12  -5   1      115.67       74.37     33.24 o
 -11  -5   1       62.12       51.64     35.61 o
 -10  -5   1       21.96       37.97     27.71 o
  -9  -5   1      193.71      196.17     57.59 o
  -8  -5   1      552.89      471.42     50.28 o
  -7  -5   1      298.70      392.41     38.88 o
  -6  -5   1      454.18      451.67     26.46 o
  -5  -5   1     1889.69     2059.76     89.78 o
  -4  -5   1       94.25       93.95     14.56 o
  -3  -5   1     1911.19     1769.62     56.49 o
  -2  -5   1     2248.20     1914.52     38.33 o
  -1  -5   1      249.83      269.01     22.15 o
   0  -5   1      749.10      773.01     26.24 o
   1  -5   1     1042.17     1043.25     35.29 o
   2  -5   1      147.73      158.78     17.52 o
   3  -5   1      333.82      283.64     23.97 o
   4  -5   1     2475.22     2796.27    114.96 o
   5  -5   1        2.58       -8.41     16.56 o
   6  -5   1      646.71      513.97     26.48 o
   7  -5   1     1103.02     1055.53     33.16 o
   8  -5   1      531.58      520.51     27.71 o
   9  -5   1       33.26       54.27     17.87 o
  10  -5   1      175.81      136.42     23.25 o
  11  -5   1      251.75      205.52     24.31 o
  12  -5   1       22.26       46.49     32.64 o
  13  -5   1      141.30      150.96     40.89 o
  14  -5   1       19.83        1.52     47.31 o
 -13  -4   1       11.56       27.65     43.53 o
 -11  -4   1       75.97       83.86     19.26 o
 -10  -4   1      103.95      115.26     33.01 o
  -9  -4   1      117.25      104.03     34.70 o
  -8  -4   1       46.73       22.66     14.63 o
  -7  -4   1        5.05       28.21     12.13 o
  -6  -4   1     3294.94     3336.00     67.00 o
  -5  -4   1      652.88      535.19     31.98 o
  -4  -4   1        5.55       15.82      8.22 o
  -3  -4   1      533.58      496.91     24.36 o
  -2  -4   1     3031.54     3531.68     55.05 o
  -1  -4   1     1029.37      926.17     32.72 o
   0  -4   1     2103.75     1948.99     43.16 o
   1  -4   1      119.38      122.12     19.34 o
   2  -4   1     2755.99     2536.08     43.79 o
   3  -4   1     1053.11     1149.05     35.06 o
   4  -4   1       75.24      113.48     18.97 o
   5  -4   1     7142.68     7212.02    151.86 o
   6  -4   1       12.24       -0.43      9.49 o
   7  -4   1       33.43       41.89     13.46 o
   8  -4   1      868.21      774.20     33.01 o
   9  -4   1      103.49       76.77     13.99 o
  10  -4   1      248.05      239.23     22.12 o
  11  -4   1        0.52       26.20     10.47 o
  12  -4   1      175.30      205.97     37.49 o
  13  -4   1       75.87       24.68     37.74 o
  14  -4   1        5.91      -19.08     37.40 o
 -13  -3   1      131.97       64.03     44.18 o
 -12  -3   1      153.47      111.36     45.98 o
 -11  -3   1        7.11       49.75     23.05 o
 -10  -3   1      122.87      101.08     28.99 o
  -9  -3   1        3.07       22.22     16.25 o
  -8  -3   1     1622.48     1752.71    110.35 o
  -7  -3   1     1567.67     1683.46     90.02 o
  -6  -3   1      154.16      108.06     26.36 o
  -5  -3   1       16.46       10.25     11.06 o
  -4  -3   1     1221.00     1105.06     23.07 o
  -3  -3   1      828.71      704.89     29.54 o
  -2  -3   1    20853.88    22764.50    164.59 o
  -1  -3   1     1346.45     1468.90     34.67 o
   0  -3   1    12772.63    12634.27     92.17 o
   1  -3   1     3904.43     3966.26     61.01 o
   2  -3   1     4970.60     5395.76    113.73 o
   4  -3   1     5286.07     4901.74     64.49 o
   5  -3   1       82.02       92.56     14.21 o
   6  -3   1      969.09      931.08     42.89 o
   7  -3   1     2494.91     2332.67     53.88 o
   8  -3   1      691.24      575.53     27.63 o
   9  -3   1     2573.95     2599.77     47.83 o
  10  -3   1      271.59      224.95     22.92 o
  11  -3   1      949.01     1127.42     61.06 o
  12  -3   1     1265.77     1326.08     73.95 o
  13  -3   1      290.82      277.44     44.17 o
  14  -3   1        8.22       31.37     26.56 o
 -13  -2   1       22.13      -25.26     37.12 o
 -12  -2   1      463.89      546.23     49.06 o
 -11  -2   1       74.28       44.43     17.84 o
 -10  -2   1      324.48      338.08     47.49 o
  -9  -2   1      742.94      788.24    110.69 o
  -8  -2   1      726.79      733.94     41.14 o
  -7  -2   1      178.57      130.82     45.41 o
  -6  -2   1     2366.81     2260.96     36.38 o
  -5  -2   1      296.55      272.57     35.95 o
  -4  -2   1      124.25      129.19     18.99 o
  -3  -2   1     1346.08     1353.02     30.28 o
  -2  -2   1      274.03      269.64     12.65 o
  -1  -2   1     7036.97     8664.96     55.31 o
   0  -2   1     4412.06     4973.02     33.35 o
   1  -2   1      970.67      996.80     20.29 o
   3  -2   1    39059.29    39676.98    193.02 o
   4  -2   1      504.52      520.48     21.29 o
   5  -2   1      666.17      566.94     22.72 o
   6  -2   1       37.68       21.99     13.61 o
   7  -2   1     1729.49     1479.58     40.86 o
   8  -2   1       79.16       59.47     18.26 o
   9  -2   1        1.07       22.69      9.41 o
  10  -2   1     2260.10     2497.19     67.99 o
  11  -2   1       12.57       41.95     24.51 o
  12  -2   1      372.11      310.73     41.30 o
  13  -2   1        8.33       41.91     25.65 o
  14  -2   1       38.59       20.13     25.00 o
 -14  -1   1       29.04       46.35     45.30 o
 -13  -1   1       24.88       22.90     35.69 o
 -12  -1   1       14.51       46.24     26.95 o
 -11  -1   1      544.02      611.05     71.72 o
 -10  -1   1        9.88       24.04     17.34 o
  -9  -1   1      220.88      211.56     29.48 o
  -8  -1   1     1496.48     1528.15     94.35 o
  -7  -1   1     2153.04     2440.43     73.44 o
  -6  -1   1        2.34       20.27      4.20 o
  -5  -1   1      945.78      893.15     22.43 o
  -4  -1   1       74.17       78.97      6.75 o
  -3  -1   1     1733.94     1576.61     30.85 o
  -2  -1   1     3585.42     4105.18    102.42 o
   2  -1   1     2579.82     3118.27     31.99 o
   4  -1   1     1144.86      916.95     31.97 o
   5  -1   1       61.58       29.93      9.41 o
   6  -1   1        2.30       -4.99     11.08 o
   7  -1   1        2.04        0.13     13.06 o
   8  -1   1      378.09      360.60     22.48 o
   9  -1   1      783.30      746.80     42.42 o
  10  -1   1       49.18       52.26     20.96 o
  11  -1   1     1951.53     2252.21    104.26 o
  12  -1   1        6.73       24.14     27.20 o
  13  -1   1       24.96       22.27     18.51 o
 -14   0   1        8.68       41.90     26.15 o
 -13   0   1       74.80       23.26     30.93 o
 -12   0   1      864.92      979.15     65.57 o
 -11   0   1      438.06      457.05     47.00 o
 -10   0   1      871.43      908.93     52.71 o
  -9   0   1     1995.06     2073.19     87.70 o
  -8   0   1       34.22       47.27     12.22 o
  -7   0   1      799.01      701.54     26.94 o
  -6   0   1       48.46       35.76      9.49 o
  -5   0   1     1098.49     1146.64     28.02 o
  -4   0   1       88.88       60.79      9.22 o
  -3   0   1     6202.59     7042.07     48.87 o
  -2   0   1      169.04      212.60      8.07 o
   2   0   1     8097.96     8560.98     52.57 o
   3   0   1    13009.42    13595.01    123.09 o
   4   0   1     1618.90     1538.31     42.80 o
   5   0   1    10120.61    10820.33    184.36 o
   6   0   1      429.59      360.17     29.62 o
   7   0   1      129.93      101.79     13.36 o
   8   0   1      149.36      127.70     28.01 o
   9   0   1       24.38       31.68      8.02 o
  10   0   1     1010.49     1053.99     61.65 o
  11   0   1       95.26      123.83     39.32 o
  12   0   1      751.29      879.20     59.79 o
  13   0   1        0.09       27.33     30.72 o
  14   0   1        1.10        6.82     26.10 o
 -14   1   1       47.34       57.88     31.27 o
 -13   1   1       29.48       16.34     15.12 o
 -12   1   1       13.59       25.59     25.88 o
 -11   1   1      805.00      845.09    109.42 o
 -10   1   1      378.25      420.44     40.36 o
  -9   1   1      353.23      312.10     21.12 o
  -8   1   1     1997.50     2026.97     52.71 o
  -7   1   1     1276.98      998.86     31.39 o
  -6   1   1     3115.11     3117.61     70.01 o
  -5   1   1     4366.60     4348.32     54.29 o
  -4   1   1      405.01      385.25     18.23 o
  -3   1   1    13126.73    13266.73     75.32 o
  -2   1   1        6.55       44.43     11.69 o
   1   1   1       24.15      101.58     18.01 o
   2   1   1     3091.90     2995.57     60.52 o
   3   1   1      869.12      747.57     24.56 o
   4   1   1     4676.44     4407.40     54.15 o
   5   1   1      307.59      290.86     20.77 o
   6   1   1     1472.69     1415.44     36.25 o
   7   1   1        2.07        7.00     22.63 o
   8   1   1       28.37       39.69     14.74 o
   9   1   1        2.23       48.82     23.73 o
  10   1   1      520.77      511.18     51.08 o
  11   1   1      284.57      311.32     38.93 o
  12   1   1      354.19      444.15     44.48 o
 -14   2   1       90.85       75.05     34.48 o
 -13   2   1      118.18       80.85     32.17 o
 -12   2   1      339.26      339.64     39.28 o
 -11   2   1      910.52      980.22     56.88 o
 -10   2   1      207.02      292.81     54.16 o
  -9   2   1      765.66      705.60     41.43 o
  -8   2   1      368.51      345.66     21.70 o
  -7   2   1      973.43      980.39     37.12 o
  -6   2   1     2264.55     2365.99     45.64 o
  -5   2   1      465.54      395.63     37.50 o
  -4   2   1       52.43       71.30     13.63 o
  -3   2   1     1409.09     1566.81     38.10 o
  -2   2   1     3894.96     3539.60     44.40 o
  -1   2   1    15525.67    15965.59    110.53 o
   0   2   1      288.02      416.51     13.90 o
   1   2   1     3172.97     3649.58     51.56 o
   2   2   1      372.79      458.55     24.67 o
   3   2   1     4485.99     4123.63     65.92 o
   4   2   1      124.15      101.89     16.86 o
   5   2   1     4583.15     4743.28     74.59 o
   6   2   1      746.59      720.37     25.50 o
   7   2   1       32.00       31.55     10.97 o
   8   2   1        2.08        6.50      8.90 o
   9   2   1      154.46      118.58     28.04 o
  10   2   1        1.03       40.06     18.75 o
  11   2   1       63.28       55.25     28.20 o
  12   2   1       12.44       64.44     39.14 o
  13   2   1      159.59      148.69     53.83 o
 -15   3   1        8.59       43.69     39.02 o
 -14   3   1        1.28       70.15     25.17 o
 -13   3   1       46.52       22.06     13.69 o
 -12   3   1      406.83      538.88     47.42 o
 -11   3   1      166.38      193.62     41.72 o
 -10   3   1      772.31      745.95     72.30 o
  -9   3   1      526.68      490.64     25.79 o
  -8   3   1      137.61      126.10     18.01 o
  -7   3   1     1815.41     1652.15     39.58 o
  -6   3   1      446.86      471.73     21.14 o
  -5   3   1     3194.50     3365.24     80.86 o
  -4   3   1      249.80      257.64     18.35 o
  -3   3   1      435.37      322.00     14.68 o
  -2   3   1       18.96       17.74      9.93 o
  -1   3   1     2043.99     2376.28     34.90 o
   0   3   1      166.16      274.36     19.86 o
   1   3   1      200.46      270.59     17.24 o
   2   3   1     2389.21     2492.86     53.96 o
   3   3   1       32.66       54.76     16.24 o
   4   3   1     1883.13     1605.73     37.16 o
   5   3   1       18.64       40.62      9.95 o
   6   3   1       12.87        9.83      9.91 o
   7   3   1     2725.81     3077.57     85.54 o
   8   3   1        1.78       29.33     29.96 o
   9   3   1      444.46      572.53     77.97 o
  10   3   1       94.26       80.70     29.73 o
  11   3   1        1.22       39.35     20.48 o
  12   3   1     1154.37     1089.99     97.47 o
 -15   4   1        5.39        7.38     50.51 o
 -14   4   1       24.53       19.93     16.49 o
 -13   4   1        6.97       -4.78     19.87 o
 -12   4   1     1421.97     1661.81     63.40 o
 -11   4   1       77.35       67.26     27.39 o
 -10   4   1      390.59      385.61     27.96 o
  -9   4   1     1308.16     1328.84     45.49 o
  -8   4   1      123.94      139.44     18.99 o
  -7   4   1      638.14      604.87     28.03 o
  -6   4   1     7909.08     9152.43    207.46 o
  -5   4   1     2113.01     1927.03     42.72 o
  -4   4   1     1783.05     1899.65     50.06 o
  -3   4   1     3666.93     3432.48     99.57 o
  -2   4   1     2841.73     2532.39     57.18 o
  -1   4   1     9235.24     9035.86     62.19 o
   0   4   1     5868.17     5898.21     77.49 o
   1   4   1     4922.15     4730.92     86.57 o
   2   4   1     2496.00     2741.99     62.25 o
   3   4   1     5333.66     5611.98    111.17 o
   4   4   1     1019.56      905.08     48.37 o
   5   4   1     1083.83     1095.68     35.56 o
   6   4   1        0.30       13.50     18.21 o
   7   4   1     1228.17     1124.86     33.71 o
   8   4   1      103.31      128.59     29.53 o
   9   4   1      964.38      852.40     74.76 o
  10   4   1      290.97      271.89     40.68 o
  11   4   1      370.81      443.32     75.64 o
  12   4   1      124.64      162.83     44.14 o
 -15   5   1       19.13       33.12     47.82 o
 -13   5   1      343.27      319.11     36.79 o
 -12   5   1       10.30       11.16     12.82 o
 -11   5   1     1362.46     1539.74     53.57 o
 -10   5   1        0.45       40.90     12.11 o
  -9   5   1       48.30       50.28     13.35 o
  -8   5   1      221.05      210.71     20.16 o
  -7   5   1     2082.00     1876.78     41.12 o
  -6   5   1      103.52       96.38     17.08 o
  -5   5   1     2307.49     2000.41     38.76 o
  -4   5   1      160.45      203.86     18.58 o
  -3   5   1      837.24      733.54     26.17 o
  -2   5   1       79.62       74.94     14.93 o
  -1   5   1     7425.92     7740.84    154.89 o
   0   5   1     2657.26     2654.29     70.61 o
   1   5   1      631.53      591.88     29.84 o
   2   5   1       24.44       32.82     13.27 o
   3   5   1     1792.02     1871.19     40.77 o
   4   5   1      349.25      344.02     23.72 o
   5   5   1      288.25      263.23     28.90 o
   6   5   1     1533.64     1338.26     45.44 o
   7   5   1      288.92      286.62     25.66 o
   8   5   1     1284.85     1379.68     80.02 o
   9   5   1      351.21      369.04     68.91 o
  10   5   1       68.83       78.36     41.75 o
  11   5   1       67.72       70.66     39.07 o
 -15   6   1       28.53       43.32     27.58 o
 -13   6   1        1.74       71.99     46.02 o
 -12   6   1      863.51      897.34     79.23 o
 -11   6   1      567.27      565.44     35.80 o
 -10   6   1       10.71       35.96     13.43 o
  -9   6   1      237.09      234.80     25.06 o
  -8   6   1     1897.04     1909.79     51.11 o
  -7   6   1      235.27      261.60     22.79 o
  -6   6   1      840.12      767.81     30.95 o
  -5   6   1      180.28      236.87     27.39 o
  -4   6   1      962.05      964.05     31.88 o
  -3   6   1     1145.49     1159.69     32.82 o
  -2   6   1      984.10      917.91     31.12 o
  -1   6   1    11101.89    12183.22    124.55 o
   0   6   1      446.79      402.89     25.63 o
   1   6   1      876.90      905.06     32.73 o
   2   6   1     1630.90     1557.67     41.35 o
   3   6   1      727.48      652.11     30.46 o
   4   6   1        7.55       21.36     21.82 o
   5   6   1      152.42      183.20     28.22 o
   6   6   1      145.79      168.68     24.89 o
   7   6   1      303.63      238.62     39.26 o
   8   6   1      337.42      364.90     44.64 o
   9   6   1       45.40       51.16     31.73 o
  10   6   1       21.50       33.64     23.47 o
  11   6   1        6.13       19.80     45.98 o
 -14   7   1        6.89       -9.18     37.83 o
 -13   7   1      480.32      358.18     69.48 o
 -12   7   1      153.00      142.67     34.75 o
 -11   7   1      276.54      263.90     44.41 o
 -10   7   1      822.57      895.77     76.77 o
  -9   7   1      214.11      235.22     25.41 o
  -8   7   1     1917.26     1916.80     47.11 o
  -7   7   1      363.58      287.42     25.68 o
  -6   7   1      194.58       93.78     30.53 o
  -5   7   1     1612.32     1635.89     41.27 o
  -4   7   1       13.54       13.16     19.12 o
  -3   7   1      956.70      826.06     28.68 o
  -2   7   1     1782.74     1609.47     45.37 o
  -1   7   1       20.95        7.65     16.47 o
   0   7   1     2905.28     2830.78     50.09 o
   1   7   1       12.51       11.76     12.81 o
   2   7   1     1076.57      961.32     36.66 o
   3   7   1      292.50      272.79     26.80 o
   4   7   1       46.68       53.49     15.21 o
   5   7   1       34.00       25.54     15.73 o
   6   7   1     2107.12     2164.27     82.07 o
   7   7   1       88.76       96.24     31.50 o
   8   7   1      938.56     1056.86    144.54 o
   9   7   1       17.88       64.53     25.70 o
  10   7   1       84.20      105.79     26.23 o
 -14   8   1        6.58       33.50     26.69 o
 -12   8   1      913.08      953.90    154.46 o
 -11   8   1      945.32      979.08     55.85 o
 -10   8   1      190.18      174.71     25.14 o
  -9   8   1       10.18       24.07     16.04 o
  -8   8   1       39.83       42.29     15.40 o
  -7   8   1     2950.86     2919.86    147.38 o
  -6   8   1     2550.11     2691.81    111.23 o
  -5   8   1       67.18       99.85     18.23 o
  -4   8   1     1559.70     1576.16     44.95 o
  -3   8   1        1.99       29.48     13.76 o
  -2   8   1     2784.64     2686.57     60.50 o
  -1   8   1      382.31      328.01     27.51 o
   0   8   1     1388.28     1331.69     43.46 o
   1   8   1     4274.58     4640.75     85.95 o
   2   8   1     2441.05     2487.66     51.33 o
   3   8   1      116.15      117.96     22.48 o
   4   8   1        4.30       20.34     25.06 o
   5   8   1       62.84       43.50     38.41 o
   6   8   1       29.76       35.64     60.68 o
   7   8   1      400.93      454.82     54.07 o
   8   8   1       52.78       78.57     38.04 o
   9   8   1      220.60      227.39     48.93 o
 -14   9   1      171.85       82.87     30.32 o
 -12   9   1      436.23      596.17     56.79 o
 -11   9   1      416.18      410.34     48.18 o
 -10   9   1     1078.99     1192.02     75.15 o
  -9   9   1        3.73       24.16     22.81 o
  -8   9   1       25.06       26.52     16.64 o
  -7   9   1     1671.77     1678.60     85.10 o
  -6   9   1        0.33       64.35     19.22 o
  -5   9   1      494.55      465.71     38.52 o
  -4   9   1     1987.96     1903.02     53.52 o
  -3   9   1       28.86       37.46     20.48 o
  -2   9   1      188.04      171.53     21.74 o
  -1   9   1       35.63       35.76     13.06 o
   0   9   1      770.44      776.42     44.13 o
   1   9   1      941.76      872.40     40.02 o
   2   9   1      141.53      147.76     25.00 o
   3   9   1        5.46       23.28     13.17 o
   4   9   1       96.93      117.83     25.27 o
   5   9   1        9.67       13.70     28.50 o
   6   9   1       82.12       91.22     30.90 o
   7   9   1        0.76       -7.50     36.45 o
   8   9   1       95.20       75.24     44.31 o
   9   9   1      225.75      228.02     63.34 o
 -13  10   1       58.68       59.51     22.44 o
 -12  10   1        5.50       21.82     39.40 o
 -11  10   1       43.90       53.04     26.16 o
 -10  10   1       58.26       80.08     32.26 o
  -9  10   1       20.49       65.14     23.67 o
  -8  10   1      192.32      133.61     62.72 o
  -7  10   1      136.25      103.18     23.02 o
  -6  10   1     1575.05     1748.71     61.41 o
  -5  10   1      335.74      271.70     40.20 o
  -4  10   1      280.98      252.93     25.49 o
  -3  10   1       71.80       80.67     16.02 o
  -2  10   1        4.53       38.73     12.69 o
  -1  10   1       79.61       65.55     18.25 o
   0  10   1      133.82      185.97     25.42 o
   1  10   1      261.03      281.74     31.46 o
   2  10   1     1256.16     1140.74     55.83 o
   3  10   1      146.41      190.02     26.04 o
   4  10   1       96.17       77.76     22.77 o
   5  10   1      123.26      104.45     25.71 o
   6  10   1      144.65       99.69     46.78 o
   7  10   1       36.17       20.65     32.99 o
   8  10   1       44.86       56.39     29.70 o
 -13  11   1       14.93       50.98     24.83 o
 -12  11   1       13.38       54.28     21.72 o
 -11  11   1      317.25      334.67     64.02 o
 -10  11   1       82.40      129.69     37.24 o
  -9  11   1      278.66      280.45     52.98 o
  -8  11   1       73.26       73.60     29.30 o
  -7  11   1     1610.41     1689.43     82.46 o
  -6  11   1        0.15       41.17     19.25 o
  -5  11   1      479.24      421.47     29.77 o
  -4  11   1       23.08       28.09     18.35 o
  -3  11   1        2.38       20.13     17.23 o
  -2  11   1      377.92      395.86     51.32 o
  -1  11   1        7.86       56.14     49.11 o
   0  11   1      235.98      307.69     33.31 o
   1  11   1      749.12      823.49     66.36 o
   2  11   1      428.73      441.13     37.41 o
   3  11   1      219.82      209.49     31.57 o
   4  11   1      249.60      247.13     29.27 o
   5  11   1       16.30       64.73     29.69 o
   6  11   1      598.48      718.52     83.13 o
 -12  12   1       25.06       12.10     43.47 o
 -11  12   1        0.73      109.03     55.37 o
 -10  12   1       48.43       89.99     42.58 o
  -9  12   1       99.91      127.56     51.31 o
  -8  12   1      143.23      146.92     35.97 o
  -7  12   1      208.97      261.18     59.15 o
  -6  12   1      709.02      799.19     64.55 o
  -5  12   1       10.19       21.71      9.48 o
  -4  12   1      256.41      219.56     26.10 o
  -3  12   1      220.30      219.22     26.18 o
  -2  12   1       40.13       80.60     20.10 o
  -1  12   1        0.29       38.34     23.28 o
   0  12   1      814.39      858.70     48.44 o
   1  12   1       29.58       35.90     14.92 o
   2  12   1      407.02      403.24     37.51 o
   3  12   1        3.07      -12.50     19.09 o
   5  12   1      102.12      149.69     63.39 o
 -11  13   1        0.92       79.26     60.29 o
 -10  13   1       56.12       82.96     57.21 o
  -9  13   1        6.07      172.86     53.85 o
  -7  13   1        1.51       24.38     32.11 o
  -6  13   1       12.55       41.86     58.23 o
  -5  13   1      234.60      284.55     49.23 o
  -4  13   1      368.73      344.83     35.93 o
  -3  13   1       13.23       37.96     18.72 o
  -2  13   1       74.16       92.90     24.50 o
  -1  13   1       39.17       76.36     24.57 o
   0  13   1       80.90       73.72     20.45 o
   1  13   1       29.17       82.73     22.28 o
   2  13   1       13.60       44.27     32.44 o
   4  13   1        4.40       45.89     25.68 o
 -10  14   1       58.38       88.41     33.77 o
  -9  14   1       16.62       58.63     18.03 o
  -8  14   1       14.42       36.16     28.43 o
  -6  14   1       73.63      111.42     29.71 o
  -3  14   1        0.25       57.02     27.76 o
  -2  14   1      253.82      297.05     41.96 o
  -1  14   1       74.30       43.88     19.13 o
   0  14   1        8.25       51.82     29.02 o
   1  14   1       24.08       41.72     37.37 o
   2  14   1        9.43        2.54     23.86 o
  -8  15   1      148.22      125.00     36.47 o
  -7  15   1        0.72       18.48     29.73 o
  -6  15   1        0.73       46.25     23.57 o
  -5  15   1      177.60      114.21     66.91 o
  -4  15   1       23.88       95.53     28.68 o
  -3  15   1      319.41      398.12     62.57 o
  -2  15   1       28.33       59.88     21.97 o
  -1  15   1      182.80      211.50     58.53 o
   1 -16   2      279.34      176.28     55.76 o
   2 -16   2      121.35      114.33     37.56 o
   3 -16   2      200.40      186.13     43.16 o
   4 -16   2      104.13      116.00     34.81 o
   5 -16   2       18.61       78.82     26.94 o
   6 -16   2      124.16       74.28     36.30 o
   7 -16   2        1.90       31.30     17.80 o
  -2 -15   2       81.66      105.96     62.61 o
  -1 -15   2       19.50       19.95     31.00 o
   0 -15   2        5.94       96.79     30.29 o
   1 -15   2      123.37       72.71     22.56 o
   2 -15   2      372.98      405.73     42.74 o
   3 -15   2       50.64      121.05     33.70 o
   4 -15   2      312.66      338.70     54.43 o
   5 -15   2       26.90       98.49     44.44 o
   7 -15   2        5.71       72.05     23.24 o
   8 -15   2      238.68      260.92     55.38 o
   9 -15   2       14.66       17.19     23.96 o
  -3 -14   2      343.78      431.93     56.57 o
  -2 -14   2       46.88       33.62     24.89 o
  -1 -14   2       59.60       54.31     21.37 o
   0 -14   2        0.54       44.14     23.70 o
   1 -14   2       12.26       24.93     27.17 o
   2 -14   2      350.81      267.22     47.58 o
   3 -14   2      271.07      287.67     32.00 o
   4 -14   2       45.49       72.38     23.27 o
   5 -14   2        1.78       59.03     24.13 o
   6 -14   2        7.31       -6.62     18.55 o
   8 -14   2      166.66      201.59     62.21 o
   9 -14   2      194.99      173.98     60.08 o
  10 -14   2       30.88       67.78     44.05 o
  11 -14   2        0.87       46.52     19.74 o
  -5 -13   2        1.18       48.71     19.85 o
  -2 -13   2      698.17      676.55     41.37 o
  -1 -13   2      275.53      266.41     37.65 o
   0 -13   2      257.51      292.50     48.02 o
   1 -13   2        1.41       70.13     21.00 o
   2 -13   2      148.31      147.87     36.65 o
   3 -13   2      424.44      419.02     38.04 o
   4 -13   2      906.91     1004.99     50.44 o
   5 -13   2       66.76       54.83     22.84 o
   6 -13   2      353.95      365.58     36.09 o
   7 -13   2       29.84       25.19     11.66 o
   8 -13   2      789.89      811.79     54.40 o
  10 -13   2      169.24      164.91     61.93 o
  11 -13   2       40.34       34.36     40.82 o
  12 -13   2       24.91      -22.70     45.22 o
  -6 -12   2       14.25       53.75     20.64 o
  -5 -12   2       29.84       48.57     40.53 o
  -4 -12   2      347.37      384.02     44.13 o
  -3 -12   2       20.51       -6.77     20.21 o
  -2 -12   2     1618.94     1647.66     60.04 o
  -1 -12   2      129.81      112.77     25.72 o
   0 -12   2      365.01      371.92     34.92 o
   1 -12   2       21.14       70.59     23.29 o
   2 -12   2       94.21      116.28     28.48 o
   3 -12   2       20.81       39.32     12.51 o
   4 -12   2       54.43       41.60     20.69 o
   5 -12   2      911.15      818.92     50.42 o
   6 -12   2       32.54       37.74     32.42 o
   7 -12   2      187.84      231.68     29.21 o
   8 -12   2        8.70       51.23     25.82 o
   9 -12   2      847.00      812.89     41.21 o
  10 -12   2        4.70       32.31     20.73 o
  11 -12   2       81.63      117.40     60.68 o
  12 -12   2        2.27       37.73     32.52 o
  -8 -11   2        8.32       -6.38     30.24 o
  -7 -11   2        3.70       22.84     31.79 o
  -5 -11   2       21.03       30.93     25.16 o
  -4 -11   2       21.15       15.54     42.56 o
  -3 -11   2      282.92      312.49     31.73 o
  -2 -11   2      199.58      193.13     26.47 o
  -1 -11   2     1647.40     1652.16     61.05 o
   0 -11   2       25.11       55.42     21.71 o
   1 -11   2       49.52       17.53     15.69 o
   2 -11   2     1346.59     1349.73     47.83 o
   3 -11   2        1.38      -18.40     19.22 o
   4 -11   2       58.61       64.87     20.55 o
   5 -11   2      274.35      243.10     25.62 o
   6 -11   2      603.05      595.66     40.55 o
   7 -11   2      889.66      937.08     46.56 o
   8 -11   2       27.68       31.47     33.03 o
   9 -11   2        3.67        5.91     22.15 o
  10 -11   2      317.79      279.37     32.45 o
  11 -11   2      108.54       90.28     27.04 o
  12 -11   2        6.21       51.55     26.51 o
  13 -11   2      292.49      349.61    131.91 o
  -9 -10   2        1.95       41.72     26.19 o
  -7 -10   2        5.89       64.43     49.65 o
  -6 -10   2      130.77      152.12     38.21 o
  -5 -10   2       16.38       40.24     28.92 o
  -4 -10   2      250.50      199.36     35.79 o
  -3 -10   2      225.39      219.16     28.07 o
  -2 -10   2     3570.09     3818.55     98.11 o
  -1 -10   2      342.59      273.44     26.70 o
   0 -10   2      857.28      857.75     36.72 o
   1 -10   2      535.33      553.91     34.56 o
   2 -10   2        7.64       38.60     36.31 o
   3 -10   2     2999.24     2994.05     61.66 o
   4 -10   2       45.25       74.13     27.52 o
   5 -10   2      425.09      435.85     37.25 o
   6 -10   2      937.96     1004.05     62.38 o
   7 -10   2     1414.76     1483.29     73.62 o
   8 -10   2      165.15      161.90     30.14 o
   9 -10   2      577.64      577.06     40.39 o
  10 -10   2        5.55       24.03     18.30 o
  11 -10   2      725.65      802.04     41.55 o
  12 -10   2       15.59       84.27     27.66 o
  13 -10   2      199.87      136.15     55.07 o
  -9  -9   2      392.51      264.61     49.46 o
  -8  -9   2        1.10       48.71     24.85 o
  -7  -9   2       81.09      101.23     35.81 o
  -6  -9   2       58.24       87.71     37.64 o
  -5  -9   2      687.70      671.63     51.48 o
  -4  -9   2      800.89      726.60     38.76 o
  -3  -9   2     2895.71     3003.93     62.98 o
  -2  -9   2      396.06      414.43     29.96 o
  -1  -9   2     2910.51     2918.21     69.75 o
   0  -9   2      339.51      373.38     29.02 o
   1  -9   2     1600.56     1585.71     80.34 o
   2  -9   2     3685.96     3481.29    132.93 o
   3  -9   2     1583.68     1520.67     50.97 o
   4  -9   2     6610.54     7222.64    111.82 o
   5  -9   2     1310.71     1279.46     47.75 o
   6  -9   2       17.56       43.78     18.02 o
   7  -9   2      947.13      933.46     43.76 o
   8  -9   2       12.23       39.48     10.16 o
   9  -9   2        0.62       36.18     17.08 o
  10  -9   2      792.39      946.43     48.51 o
  11  -9   2      211.35      219.48     30.47 o
  12  -9   2      532.80      610.09     76.87 o
  14  -9   2       15.94      -12.63     35.45 o
 -10  -8   2       39.82       79.56     24.34 o
  -9  -8   2      340.47      373.58     74.65 o
  -8  -8   2      709.36      766.24     59.57 o
  -7  -8   2      294.77      356.52     52.03 o
  -6  -8   2      170.09      174.48     32.26 o
  -5  -8   2      330.17      250.97     30.81 o
  -4  -8   2      578.33      582.80     34.55 o
  -3  -8   2      165.15      136.55     25.54 o
  -2  -8   2     1222.43     1204.87     48.42 o
  -1  -8   2     1307.37     1255.79     40.21 o
   0  -8   2      142.64      156.68     22.32 o
   1  -8   2       64.65       54.05     17.16 o
   2  -8   2       72.33       57.95     13.75 o
   3  -8   2     3075.53     3162.40     93.87 o
   4  -8   2      383.26      421.13     26.70 o
   5  -8   2     3278.41     3358.15     73.77 o
   6  -8   2        3.14       10.01     28.12 o
   7  -8   2      349.53      391.67     28.78 o
   8  -8   2       17.66       28.69     17.37 o
   9  -8   2      674.71      750.34     39.22 o
  10  -8   2        7.85       48.74     29.04 o
  11  -8   2      748.54      841.29     51.18 o
  12  -8   2      349.89      320.10     31.00 o
  13  -8   2      223.91      233.17    104.25 o
  14  -8   2        0.81       27.61     22.75 o
 -11  -7   2       11.73       23.44     22.43 o
  -9  -7   2       15.59       50.17     18.14 o
  -8  -7   2      826.32      907.01    140.57 o
  -7  -7   2     1196.16     1261.83    128.71 o
  -6  -7   2     1349.29     1438.49     85.28 o
  -5  -7   2      645.57      592.70     44.36 o
  -4  -7   2     2565.36     2562.75     60.86 o
  -3  -7   2     3614.44     3942.02    108.79 o
  -2  -7   2      675.08      561.52     27.80 o
  -1  -7   2       61.60       74.43     16.64 o
   0  -7   2       62.57       37.10     12.72 o
   1  -7   2     1551.81     1506.03     42.47 o
   2  -7   2      421.27      326.86     25.75 o
   3  -7   2      469.20      440.39     25.93 o
   4  -7   2     3041.80     3129.53    111.68 o
   5  -7   2     2665.72     2496.90     54.19 o
   6  -7   2       21.31       18.00     27.00 o
   7  -7   2      530.22      439.44     26.02 o
   8  -7   2       47.99       25.66     11.38 o
   9  -7   2      652.20      563.56     32.60 o
  10  -7   2     1947.66     2149.38     61.66 o
  11  -7   2       56.37       57.32     21.03 o
  12  -7   2      168.70      165.44     27.90 o
  13  -7   2       26.86       27.73     17.16 o
  14  -7   2       69.51       23.07     22.89 o
 -12  -6   2       72.81       92.78     30.65 o
 -10  -6   2       47.06       70.71     32.53 o
  -9  -6   2        4.29       35.57     28.87 o
  -8  -6   2     2083.62     2314.44    109.89 o
  -7  -6   2       31.90       35.50     29.34 o
  -6  -6   2       80.87       64.00     11.56 o
  -5  -6   2        1.51       26.39     14.00 o
  -4  -6   2     2890.67     3188.19     62.22 o
  -3  -6   2        2.74       -3.93     12.67 o
  -2  -6   2     4772.72     4767.35     76.73 o
  -1  -6   2       71.41       82.80     16.49 o
   0  -6   2     2548.01     2383.99     49.63 o
   1  -6   2       60.58       88.17     17.15 o
   2  -6   2      166.49      185.59     22.56 o
   3  -6   2     1536.87     1288.87     43.34 o
   4  -6   2     3346.88     3204.37     66.20 o
   5  -6   2     6198.89     6599.77     99.27 o
   6  -6   2     1804.23     1691.80     47.16 o
   7  -6   2     3923.98     4188.48     76.22 o
   8  -6   2      177.50      162.26     25.82 o
   9  -6   2     1234.09     1375.94     44.72 o
  10  -6   2       60.53       79.81     32.01 o
  11  -6   2     1199.85     1231.57     51.10 o
  12  -6   2      567.95      596.20     37.45 o
  13  -6   2       34.50       29.54     17.45 o
  14  -6   2        5.13        1.26     28.13 o
 -11  -5   2       32.34       59.01     24.19 o
 -10  -5   2        7.63       39.29     18.59 o
  -9  -5   2        2.79       23.47     53.96 o
  -8  -5   2      181.43      156.06     28.03 o
  -7  -5   2      233.42      222.76     35.02 o
  -6  -5   2     1672.32     1817.79     82.81 o
  -5  -5   2     5366.61     5781.77    115.78 o
  -4  -5   2        2.36       37.54     12.22 o
  -3  -5   2     4048.35     4146.33     59.61 o
  -2  -5   2      885.98      851.70     26.86 o
  -1  -5   2     7384.88     7751.69    160.20 o
   0  -5   2       24.52       26.22     12.49 o
   1  -5   2     4879.59     4877.06     67.91 o
   2  -5   2        0.52        0.54     11.88 o
   3  -5   2     5524.76     5097.92     66.72 o
   4  -5   2       29.31       35.60     13.18 o
   5  -5   2     5570.35     5217.65    100.43 o
   6  -5   2       24.14       28.76     10.66 o
   7  -5   2     1922.15     1956.87     48.23 o
   8  -5   2      644.88      644.26     32.40 o
   9  -5   2      514.21      447.02     25.81 o
  10  -5   2     1080.98     1058.86     55.88 o
  11  -5   2      520.13      519.47     35.07 o
  12  -5   2        9.87       62.43     23.54 o
  13  -5   2       72.97       68.08     27.39 o
  14  -5   2       12.43       25.83     32.39 o
 -13  -4   2      224.85      162.33     39.40 o
 -11  -4   2      134.34      156.11     35.61 o
 -10  -4   2       86.50      119.89     53.58 o
  -9  -4   2       82.47       65.00     39.21 o
  -8  -4   2      284.60      280.83     44.34 o
  -7  -4   2        2.06       34.22     27.16 o
  -6  -4   2      127.23       99.41     16.70 o
  -5  -4   2     2680.00     2556.03     65.18 o
  -4  -4   2     4954.95     5096.36     81.78 o
  -3  -4   2       81.26      130.67     16.72 o
  -2  -4   2      787.92      703.18     22.50 o
  -1  -4   2        0.03        6.50     11.32 o
   0  -4   2       12.44       48.39     12.72 o
   1  -4   2      145.68      154.76     21.76 o
   2  -4   2       24.01        1.34     13.37 o
   3  -4   2     1050.40      919.76     32.82 o
   4  -4   2     3979.88     3739.21     63.76 o
   5  -4   2        1.93       15.22      8.39 o
   6  -4   2     7999.93     8060.79    113.22 o
   7  -4   2     1065.11     1092.62     31.91 o
   8  -4   2       50.57       45.31     12.75 o
   9  -4   2     1119.63     1210.13     36.05 o
  10  -4   2        0.29       11.47     11.95 o
  11  -4   2       71.36       90.72     17.33 o
  12  -4   2       84.30       99.81     33.97 o
  13  -4   2        2.82       21.42     15.56 o
  14  -4   2       65.77       23.08     41.84 o
 -13  -3   2       84.95       95.34     40.54 o
 -12  -3   2      201.59      110.86     35.37 o
 -11  -3   2        0.31       31.26     15.95 o
 -10  -3   2       84.46       75.46     27.39 o
  -9  -3   2      402.90      430.45     45.27 o
  -8  -3   2      839.86      877.87     44.06 o
  -7  -3   2      191.58      258.50     28.26 o
  -6  -3   2      124.54       95.08     11.09 o
  -5  -3   2     5668.93     6355.23    133.89 o
  -4  -3   2     7048.51     8028.81    109.48 o
  -3  -3   2    11471.64    12010.90     66.55 o
  -2  -3   2     6299.22     6503.04     60.85 o
  -1  -3   2      135.25      178.31     16.27 o
   0  -3   2        2.35       15.33     13.33 o
   1  -3   2      737.62      656.33     29.62 o
   2  -3   2    10773.98    11272.55     69.17 o
   3  -3   2    23060.69    22621.47    212.15 o
   4  -3   2    12626.85    13046.06     94.98 o
   5  -3   2     1377.59     1213.67     33.17 o
   6  -3   2      178.80      146.28     18.14 o
   7  -3   2      681.49      601.09     28.01 o
   8  -3   2      930.16      843.73     33.50 o
   9  -3   2        0.49       10.20     11.19 o
  10  -3   2     3463.29     3802.21     95.07 o
  11  -3   2       38.65       35.05     21.47 o
  12  -3   2      187.19      156.19     41.82 o
  13  -3   2       14.61       40.67     24.98 o
 -14  -2   2       31.34       31.44     40.96 o
 -13  -2   2      209.58      211.82     37.97 o
 -12  -2   2       92.97       58.98     29.46 o
 -11  -2   2      786.90      855.79     61.70 o
 -10  -2   2        4.59       21.95     18.18 o
  -9  -2   2      914.97      948.46     58.55 o
  -8  -2   2     1704.47     1898.33     61.40 o
  -7  -2   2       60.08       46.64     21.52 o
  -6  -2   2     3891.91     3855.32     92.01 o
  -5  -2   2      692.62      600.77     28.40 o
  -4  -2   2      753.37      689.46     33.75 o
  -3  -2   2     4206.69     4528.76     75.61 o
  -2  -2   2     5748.32     5905.21     64.42 o
  -1  -2   2    19059.10    21845.88    173.42 o
   0  -2   2     1901.44     2335.93     43.40 o
   1  -2   2     2598.45     2812.07     42.82 o
   2  -2   2    34778.78    35645.51    173.26 o
   4  -2   2     3387.93     3527.30     70.46 o
   5  -2   2      801.53      702.24     27.69 o
   6  -2   2     7212.95     7200.46    101.15 o
   7  -2   2       46.59       70.42     14.67 o
   8  -2   2     1618.30     1575.54     39.66 o
   9  -2   2      702.12      717.23     33.03 o
  10  -2   2      356.23      384.19     30.79 o
  11  -2   2     1543.19     1595.88     82.93 o
  12  -2   2       44.47       68.07     33.43 o
  13  -2   2        6.56       58.00     24.96 o
  14  -2   2      153.27      128.04     41.90 o
 -14  -1   2       54.74       28.64     48.03 o
 -13  -1   2       65.81       66.29     35.75 o
 -12  -1   2      715.89      673.70     52.71 o
 -11  -1   2      380.15      424.63     43.96 o
 -10  -1   2      229.42      248.12     33.44 o
  -9  -1   2      419.00      455.87     41.45 o
  -8  -1   2        7.54       37.05     23.36 o
  -7  -1   2     4984.72     5637.14     92.90 o
  -6  -1   2      468.81      366.88     54.02 o
  -5  -1   2       23.81       37.79     19.39 o
  -4  -1   2     2385.02     2346.70     55.35 o
  -3  -1   2      343.96      375.03     20.15 o
  -2  -1   2    11974.77    12761.58    168.32 o
  -1  -1   2      249.23      281.05      8.62 o
   1  -1   2     9327.76     9572.03     68.10 o
   2  -1   2    13958.04    13087.69     70.53 o
   3  -1   2       22.89       52.26     13.74 o
   4  -1   2      936.79      781.79     24.87 o
   5  -1   2      221.67      225.31     16.73 o
   6  -1   2       40.02       23.55     14.65 o
   7  -1   2        7.73       13.80      9.02 o
   8  -1   2       25.16       23.58     12.48 o
   9  -1   2        9.73       23.42     16.92 o
  10  -1   2     1567.13     1552.34     68.44 o
  11  -1   2       40.61       60.63     36.51 o
  12  -1   2      719.31      748.09     63.81 o
  13  -1   2        4.46       43.49     20.15 o
  14  -1   2       48.69       18.57     25.46 o
 -14   0   2        1.31       52.12     26.88 o
 -13   0   2       20.01       13.11     42.78 o
 -12   0   2       13.17       17.47     22.43 o
 -11   0   2      371.49      386.94     39.37 o
 -10   0   2      270.27      272.46     30.57 o
  -9   0   2       44.50       48.85     18.96 o
  -8   0   2     1048.26      961.90     69.10 o
  -7   0   2      274.27      288.02     16.56 o
  -6   0   2      195.43      183.39     24.08 o
  -5   0   2       37.12       50.19     17.15 o
  -4   0   2     1039.28      864.66     15.63 o
  -3   0   2     1750.61     1591.04     23.33 o
  -2   0   2     1059.85      867.71     20.71 o
   1   0   2      564.47      404.87      8.42 o
   2   0   2     2866.65     2706.76     36.18 o
   3   0   2     2045.68     2125.80     42.00 o
   4   0   2      332.00      283.12     16.40 o
   5   0   2      302.80      182.18     16.17 o
   6   0   2     1012.81      847.77     26.31 o
   7   0   2     1102.25     1015.34     33.63 o
   8   0   2      155.46      185.03     21.09 o
   9   0   2        6.81       17.76     10.43 o
  10   0   2       87.39      126.08     35.09 o
  11   0   2      249.46      254.83     42.52 o
  12   0   2      267.32      295.93     37.57 o
  13   0   2       72.88       53.31     18.51 o
 -14   1   2       65.70       54.71     41.60 o
 -13   1   2       13.45       49.13     21.91 o
 -12   1   2      311.78      300.48     37.29 o
 -11   1   2      142.22      102.85     38.14 o
 -10   1   2      180.61      202.52     29.44 o
  -9   1   2      527.92      539.05     25.38 o
  -8   1   2      136.32      148.83     19.74 o
  -7   1   2     4993.85     5220.51     65.49 o
  -6   1   2     1064.90      937.01     27.73 o
  -5   1   2     3965.94     3779.82     58.82 o
  -4   1   2      108.41       91.23     12.44 o
  -3   1   2     1036.98      842.22     15.73 o
  -2   1   2    10272.14    11319.67    100.76 o
  -1   1   2      116.53      102.35      6.49 o
   0   1   2     9327.38    10169.31     61.44 o
   1   1   2    44231.29    49823.98    294.31 o
   2   1   2     5225.33     5589.10     53.04 o
   3   1   2       14.45       25.51      9.10 o
   4   1   2      684.21      699.81     21.96 o
   5   1   2      929.67      904.14     48.02 o
   6   1   2     2728.77     2712.77     71.88 o
   7   1   2      749.08      593.91     24.90 o
   8   1   2      360.06      370.94     36.12 o
   9   1   2        7.51       15.84     11.66 o
  10   1   2      256.97      316.30     37.85 o
  11   1   2      381.74      370.97     39.26 o
  12   1   2       83.49       98.63     29.34 o
 -15   2   2      113.80      166.46     67.29 o
 -14   2   2       18.91      -23.33     32.17 o
 -13   2   2      352.88      424.92     46.03 o
 -12   2   2       18.08       19.92     15.31 o
 -11   2   2       20.71       51.11     15.63 o
 -10   2   2      967.83      969.13     46.97 o
  -9   2   2      526.39      477.54     35.99 o
  -8   2   2      223.30      199.11     18.43 o
  -7   2   2     2509.19     2788.16     46.41 o
  -6   2   2      388.60      365.50     18.99 o
  -5   2   2      933.83      805.95     31.83 o
  -4   2   2      680.10      818.10     22.36 o
  -3   2   2       92.87       88.75     10.40 o
  -1   2   2     8734.48     9334.91     66.95 o
   0   2   2     7905.58     7573.07     66.92 o
   1   2   2     1719.68     1532.43     33.20 o
   2   2   2    14781.71    15446.51    104.36 o
   3   2   2     2129.36     1850.84     43.60 o
   4   2   2      233.94      193.47     17.44 o
   5   2   2     2890.26     2796.12     68.36 o
   6   2   2     4818.01     4970.32     81.88 o
   7   2   2       62.07       53.52     15.39 o
   8   2   2      254.23      239.88     21.78 o
   9   2   2       11.79        7.26     16.10 o
  10   2   2       13.31       41.05     24.62 o
  11   2   2       30.29       -1.27     38.85 o
  13   2   2      231.69      196.10     53.99 o
 -15   3   2       23.92       12.76     30.46 o
 -13   3   2        7.70       14.92     30.73 o
 -12   3   2      133.08      118.53     24.04 o
 -11   3   2      903.44      897.61     95.93 o
 -10   3   2       98.20      108.65     18.16 o
  -9   3   2      417.61      412.36     30.01 o
  -8   3   2       38.81       41.15     13.60 o
  -7   3   2     1718.19     1759.28     75.95 o
  -6   3   2     1943.90     1748.69     35.41 o
  -5   3   2       35.46       35.40     10.80 o
  -4   3   2     4659.07     5022.60     49.64 o
  -3   3   2     5106.19     5922.91     53.55 o
  -2   3   2     7054.08     7369.92     82.06 o
  -1   3   2      342.51      269.90     15.73 o
   0   3   2     2378.69     2413.34     67.88 o
   1   3   2      531.59      491.58     22.65 o
   2   3   2    13702.19    14931.61    271.56 o
   3   3   2       67.90       29.77     10.38 o
   4   3   2     1877.28     1752.27     49.79 o
   5   3   2      179.89      155.07     17.41 o
   6   3   2     1292.47     1263.34     37.08 o
   7   3   2     1160.26     1025.12     40.33 o
   8   3   2      760.87      693.77     40.08 o
   9   3   2       45.41       35.03     22.01 o
  10   3   2      242.95      245.88     46.49 o
  11   3   2      389.13      445.48     48.39 o
  12   3   2      447.16      444.43     52.23 o
 -15   4   2       98.37      176.84     89.14 o
 -13   4   2      439.44      426.89     66.87 o
 -12   4   2        5.96       19.12     22.55 o
 -11   4   2        2.16       33.27     17.92 o
 -10   4   2        4.30       16.64     12.61 o
  -9   4   2       98.56       83.28     17.00 o
  -8   4   2       24.59       25.50     11.54 o
  -7   4   2        6.12       24.57     12.91 o
  -6   4   2        2.25       17.68     10.84 o
  -5   4   2      195.95      212.31     16.58 o
  -4   4   2     1289.35     1257.80     42.96 o
  -3   4   2      523.70      659.86     22.41 o
  -2   4   2     2380.01     2055.47     47.93 o
  -1   4   2     2467.10     2243.42     48.28 o
   0   4   2     3958.89     3623.69     65.08 o
   1   4   2       81.17      105.07     16.65 o
   2   4   2     2628.40     2676.20     54.84 o
   3   4   2      348.60      318.63     22.93 o
   4   4   2     1320.19     1287.54     36.46 o
   5   4   2      405.11      378.85     25.12 o
   6   4   2     3729.25     4072.95     64.32 o
   7   4   2       29.77       29.50     10.81 o
   8   4   2      200.51      220.55     36.71 o
   9   4   2      248.75      318.11     49.38 o
  10   4   2        0.74       29.86     17.88 o
  11   4   2      804.18      843.26    103.56 o
  12   4   2       26.09       67.66     39.98 o
 -15   5   2       18.90      -12.47     37.60 o
 -13   5   2      136.01      138.53     44.81 o
 -12   5   2      417.90      398.10     36.78 o
 -11   5   2      295.18      326.32     37.45 o
 -10   5   2       19.44       35.77     11.96 o
  -9   5   2      181.63      187.65     21.71 o
  -8   5   2      117.47      119.05     33.12 o
  -7   5   2      318.09      245.58     22.81 o
  -6   5   2     3200.64     3141.84     47.97 o
  -5   5   2        1.31        9.33     13.19 o
  -4   5   2     6539.50     6934.10    123.15 o
  -3   5   2     1075.08      885.52     25.52 o
  -2   5   2     1164.50     1114.94     29.85 o
  -1   5   2     4589.84     4473.56    105.97 o
   0   5   2      404.18      413.37     22.08 o
   1   5   2     1393.11     1461.15     38.46 o
   2   5   2       21.50       24.45     12.27 o
   3   5   2       75.25       85.85     18.26 o
   4   5   2      492.92      487.92     26.16 o
   5   5   2     1111.05     1075.51     74.71 o
   6   5   2      357.52      370.59     31.08 o
   7   5   2     1052.24     1052.56     65.85 o
   8   5   2      139.00      128.14     33.52 o
   9   5   2       59.20       34.88     22.67 o
  10   5   2      413.14      330.24     64.33 o
  11   5   2        7.29       19.99     48.27 o
 -15   6   2        3.02       42.51     29.97 o
 -13   6   2      151.33      189.69     57.58 o
 -12   6   2      282.03      248.21     52.79 o
 -11   6   2      111.50      123.33     28.84 o
 -10   6   2      214.91      187.82     21.00 o
  -9   6   2      337.77      321.21     36.64 o
  -8   6   2       56.83       53.16     25.30 o
  -7   6   2      263.92      256.99     26.29 o
  -6   6   2      487.50      431.66     23.56 o
  -5   6   2       34.31       58.44     14.55 o
  -4   6   2        6.66       23.99     13.68 o
  -3   6   2     1500.48     1385.15     57.38 o
  -2   6   2       22.29       13.21      8.15 o
  -1   6   2       31.15       44.96     13.27 o
   0   6   2     2395.58     2379.67     56.98 o
   1   6   2     1616.03     1446.87     37.85 o
   2   6   2      197.17      202.80     22.16 o
   3   6   2      596.75      628.36     32.66 o
   4   6   2      191.30      180.41     24.08 o
   5   6   2      378.89      323.06     27.77 o
   6   6   2      225.72      249.66     23.92 o
   7   6   2       46.08      103.43     28.47 o
   8   6   2       25.88       31.81     53.56 o
   9   6   2       22.90       59.64     53.69 o
  10   6   2       71.11       68.62     25.84 o
 -14   7   2      105.65      101.60     46.39 o
 -12   7   2      124.85      125.28     33.65 o
 -11   7   2      100.29       76.32     34.33 o
 -10   7   2     1440.44     1614.79     53.77 o
  -9   7   2       58.66       62.51     20.15 o
  -8   7   2      520.17      494.32     29.72 o
  -7   7   2       16.54       23.63     13.00 o
  -6   7   2       63.28       57.63     15.73 o
  -5   7   2     2087.81     2094.44     65.54 o
  -4   7   2      687.02      657.43     30.22 o
  -3   7   2        2.01       30.95     15.79 o
  -2   7   2      284.40      331.96     24.35 o
  -1   7   2       26.86       12.62     10.26 o
   0   7   2      300.02      298.89     21.22 o
   1   7   2     1881.23     1846.98     48.65 o
   2   7   2        7.75       10.21     13.40 o
   3   7   2      226.53      224.15     23.27 o
   4   7   2     1697.28     1726.88     50.56 o
   5   7   2       37.15       25.28     17.22 o
   6   7   2      141.59      149.98     34.90 o
   7   7   2      531.90      572.06     46.26 o
   8   7   2       35.79       59.22     24.39 o
   9   7   2        9.28       67.29     43.80 o
  10   7   2      120.74      153.12     83.36 o
 -14   8   2       92.97       60.87     47.23 o
 -13   8   2        1.11       60.18     35.64 o
 -12   8   2      143.11      160.59     37.14 o
 -11   8   2      977.90     1003.41     62.91 o
 -10   8   2      642.39      644.48     52.86 o
  -9   8   2      399.12      337.14     28.92 o
  -8   8   2       56.09       30.48     18.31 o
  -7   8   2      108.17      123.23     18.12 o
  -6   8   2        8.15       24.70     11.72 o
  -5   8   2        2.96       15.89     12.77 o
  -4   8   2       52.69       43.51     14.31 o
  -3   8   2      595.67      534.57     29.09 o
  -2   8   2     1304.98     1287.29     43.69 o
  -1   8   2      226.55      254.64     24.75 o
   0   8   2     1124.89     1091.29     45.12 o
   1   8   2     2942.96     3023.79     62.41 o
   2   8   2     1845.64     1902.62     64.85 o
   3   8   2       47.07       98.22     22.80 o
   4   8   2       98.87      100.34     23.81 o
   5   8   2       71.84       70.40     21.86 o
   6   8   2      524.22      552.29     50.39 o
   7   8   2       43.40       23.70     24.97 o
   8   8   2       92.60      102.70     52.78 o
   9   8   2       30.74       54.51     37.11 o
 -14   9   2        7.92       51.38     27.14 o
 -13   9   2        7.10       19.90     36.51 o
 -12   9   2       60.59      150.34     44.11 o
 -11   9   2       73.18       81.60     30.89 o
 -10   9   2      567.51      654.33     64.09 o
  -9   9   2      729.62      765.18     59.53 o
  -8   9   2     1044.58     1034.72     90.13 o
  -7   9   2      114.79      150.53     57.50 o
  -6   9   2      460.79      454.25     32.55 o
  -5   9   2       19.27       45.66     19.11 o
  -4   9   2      266.55      240.92     28.67 o
  -3   9   2      333.27      295.71     24.90 o
  -2   9   2      388.36      337.73     25.08 o
  -1   9   2        9.23       40.18     14.70 o
   0   9   2      408.05      400.31     37.01 o
   1   9   2        8.90       29.85     17.85 o
   2   9   2      779.04      737.04     52.94 o
   3   9   2      308.37      385.74     32.47 o
   4   9   2      270.88      288.57     28.93 o
   5   9   2       24.85       16.47     19.36 o
   6   9   2       56.11       79.22     25.00 o
   7   9   2      138.74      159.36     58.20 o
   8   9   2       41.34       50.90     27.65 o
 -13  10   2        8.76       -1.51     29.42 o
 -12  10   2        5.40       78.60     32.86 o
 -11  10   2      154.27      102.89     33.01 o
 -10  10   2      732.39      897.48     69.69 o
  -9  10   2        2.18       56.17     32.50 o
  -8  10   2      658.24      692.29     57.14 o
  -7  10   2       12.44       50.37     25.22 o
  -6  10   2      697.24      687.12     51.33 o
  -5  10   2      166.89      142.17     27.23 o
  -4  10   2        5.68        6.05     26.48 o
  -3  10   2       45.05       31.27     13.15 o
  -2  10   2        4.73       53.04     17.44 o
  -1  10   2       10.73       26.57     12.11 o
   0  10   2        8.04       15.61     12.62 o
   1  10   2      210.10      232.22     31.24 o
   2  10   2        3.73       46.29     16.33 o
   3  10   2      239.63      320.26     29.70 o
   4  10   2        1.48        6.82     17.71 o
   5  10   2       18.88       59.78     26.86 o
   6  10   2      141.31       78.60     25.64 o
   7  10   2        0.38       32.13     38.52 o
 -13  11   2       13.44       85.19     36.76 o
 -12  11   2      139.45      132.06     35.07 o
 -11  11   2       61.85       89.72     31.50 o
 -10  11   2        5.46       34.19     63.51 o
  -9  11   2      942.73     1088.89     70.57 o
  -8  11   2       51.08       13.49     31.50 o
  -7  11   2       39.82       66.90     29.15 o
  -6  11   2      307.36      346.31     52.55 o
  -5  11   2      203.74      120.01     25.63 o
  -4  11   2      960.71      934.12     47.87 o
  -3  11   2        6.64       68.26     19.05 o
  -2  11   2        5.63       19.89     15.14 o
  -1  11   2      337.18      379.79     34.61 o
   0  11   2        2.36       26.75     22.23 o
   1  11   2      134.43      141.29     33.04 o
   2  11   2      442.38      440.88     45.48 o
   3  11   2      106.96      127.63     29.42 o
   4  11   2        0.53       88.23     20.75 o
   5  11   2      481.43      569.74    104.97 o
   6  11   2        3.11       -4.28     42.29 o
 -12  12   2       48.57       81.15     35.49 o
 -11  12   2       17.74       58.47     30.46 o
 -10  12   2      555.43      540.19     84.69 o
  -9  12   2       10.29       95.86     35.93 o
  -8  12   2      285.35      333.36     47.46 o
  -7  12   2        9.95       33.11     61.61 o
  -6  12   2      109.20      100.11     36.62 o
  -5  12   2     1259.23     1454.60     68.96 o
  -4  12   2        2.20       35.25     15.37 o
  -3  12   2     1683.96     1898.45     59.47 o
  -2  12   2       20.60       58.81     21.98 o
  -1  12   2      298.95      325.93     34.12 o
   0  12   2        0.23       62.44     15.55 o
   1  12   2      281.22      389.30     43.48 o
   2  12   2       43.90       40.37     30.61 o
   3  12   2      236.72      259.31     50.04 o
   4  12   2       29.74      100.28     57.30 o
   5  12   2       37.55       30.12     22.02 o
 -11  13   2      284.67      319.96     99.73 o
 -10  13   2      101.04      108.83     29.70 o
  -7  13   2       52.86       86.59     58.38 o
  -6  13   2      303.50      262.38     40.07 o
  -5  13   2      465.33      497.54     53.36 o
  -4  13   2      564.01      624.30     80.71 o
  -3  13   2      432.74      489.05     48.93 o
  -2  13   2       77.16       48.86     18.87 o
  -1  13   2       34.54       32.90     13.07 o
   0  13   2       76.19       34.17     16.78 o
   1  13   2        1.38       27.33     23.05 o
   2  13   2       90.86       92.29     40.75 o
   3  13   2        5.63       -5.87     40.11 o
 -10  14   2       42.51       41.59     16.20 o
  -9  14   2        5.66       84.44     35.02 o
  -8  14   2       10.52       56.02     26.07 o
  -7  14   2      110.10      105.05     50.84 o
  -5  14   2      411.77      423.81     48.36 o
  -4  14   2      213.04      301.59     49.33 o
  -2  14   2       10.90       40.52     27.73 o
  -1  14   2        2.08       53.25     21.42 o
   0  14   2      223.26      259.19     38.50 o
   1  14   2       34.70       82.64     28.93 o
  -7  15   2       21.70       42.61     20.00 o
  -6  15   2       95.97       50.13     38.68 o
  -5  15   2       70.10       47.97     18.25 o
  -4  15   2      230.86      269.13     74.93 o
  -3  15   2      123.19      127.81     38.27 o
  -2  15   2      111.20      133.44     36.40 o
   1 -16   3       12.87       57.61     18.96 o
   2 -16   3      222.39      234.72     51.76 o
   3 -16   3      248.89      207.88     73.10 o
   4 -16   3      205.73      197.32     28.30 o
   5 -16   3       17.17       38.29     25.37 o
   6 -16   3       39.16       66.01     27.09 o
   7 -16   3      122.60      107.16     38.75 o
  -2 -15   3       13.25       15.93     35.83 o
  -1 -15   3        5.60       13.17     28.35 o
   0 -15   3       26.45       34.02     18.48 o
   1 -15   3      104.50       70.17     28.59 o
   2 -15   3       18.49       31.14     23.31 o
   3 -15   3      299.40      301.14     52.39 o
   4 -15   3      391.16      337.16     46.54 o
   5 -15   3      532.72      490.30     60.14 o
   6 -15   3       27.84      -14.40     34.53 o
   7 -15   3      406.02      428.10     54.16 o
   8 -15   3      128.16      249.90     45.84 o
   9 -15   3      264.06      150.14     49.88 o
  -4 -14   3      180.72      188.35     43.71 o
  -3 -14   3       93.85       74.23     26.19 o
  -2 -14   3       18.22      -21.50     30.97 o
  -1 -14   3      235.05      211.58     65.99 o
   0 -14   3        6.09       56.82     21.81 o
   1 -14   3        0.55       60.47     19.36 o
   2 -14   3      185.68      152.41     27.58 o
   3 -14   3      463.78      515.79     48.75 o
   4 -14   3       26.83       73.56     26.58 o
   5 -14   3      284.84      302.00     38.70 o
   6 -14   3      126.91      134.78     24.22 o
   7 -14   3       40.83       40.26     24.09 o
   8 -14   3       94.32       47.66     34.90 o
  10 -14   3       50.13       71.47     43.07 o
  11 -14   3        2.94       98.45     32.11 o
  -5 -13   3       14.90       69.21     30.93 o
  -4 -13   3       23.06       39.24     35.85 o
  -3 -13   3       17.14       41.63     30.19 o
  -2 -13   3      698.16      801.64     48.21 o
  -1 -13   3       66.83       30.24     21.66 o
   0 -13   3       95.58      118.57     24.99 o
   1 -13   3      457.41      493.72     44.52 o
   2 -13   3      233.60      271.17     47.73 o
   3 -13   3      151.63      156.41     35.81 o
   4 -13   3       53.47       88.70     28.38 o
   5 -13   3      228.26      252.86     36.09 o
   6 -13   3       83.13       58.34     19.37 o
   7 -13   3      189.87      175.38     37.56 o
   8 -13   3      121.04      168.21     32.62 o
   9 -13   3      983.80     1066.88    158.58 o
  10 -13   3        3.00       96.31     40.14 o
  11 -13   3       16.02       46.23     22.85 o
  12 -13   3        1.73       48.16     25.52 o
  -7 -12   3        0.83       43.10     20.74 o
  -6 -12   3       14.55       53.21     26.85 o
  -4 -12   3       57.50       72.84     30.21 o
  -3 -12   3      855.63      986.88     74.49 o
  -2 -12   3       12.13       37.10     15.80 o
  -1 -12   3      903.93      917.76     57.06 o
   0 -12   3      237.77      216.44     24.71 o
   1 -12   3       25.91       58.99     17.14 o
   2 -12   3     1017.13     1051.41     61.71 o
   3 -12   3      321.82      309.73     33.77 o
   4 -12   3      546.29      514.80     43.40 o
   5 -12   3      176.11      160.34     25.61 o
   6 -12   3        8.91       28.44     23.29 o
   7 -12   3        5.41       32.68     17.48 o
   8 -12   3     1096.62     1126.24     54.08 o
   9 -12   3        6.65        4.73     15.98 o
  10 -12   3     1729.08     1872.36     69.99 o
  12 -12   3       35.21       51.76     33.26 o
  -8 -11   3       70.27       25.97     33.53 o
  -7 -11   3       32.39       -2.78     46.55 o
  -6 -11   3        1.57       64.58     27.93 o
  -5 -11   3       10.85       45.67     65.02 o
  -4 -11   3      101.50       91.86     24.48 o
  -3 -11   3       96.92       98.79     22.90 o
  -2 -11   3     1441.15     1549.00     65.94 o
  -1 -11   3       19.16       38.70     15.04 o
   0 -11   3      560.67      557.69     38.41 o
   1 -11   3     1134.11     1139.72     51.62 o
   2 -11   3      456.16      386.64     33.14 o
   3 -11   3      266.68      237.60     24.61 o
   4 -11   3      352.63      327.19     30.16 o
   5 -11   3      287.06      312.69     27.59 o
   6 -11   3       21.72       87.53     25.14 o
   7 -11   3       19.61       65.45     22.25 o
   8 -11   3       49.84       53.15     24.56 o
   9 -11   3     1370.80     1632.53     60.29 o
  10 -11   3      101.12      121.07     23.49 o
  11 -11   3      164.43      143.71     24.79 o
  13 -11   3        1.88       48.07     40.46 o
  -9 -10   3      190.94      162.58     42.83 o
  -7 -10   3        2.01       30.34     38.38 o
  -6 -10   3        0.06        2.00     31.00 o
  -5 -10   3       54.91       85.39     34.34 o
  -4 -10   3        1.25       22.08     11.47 o
  -3 -10   3     1489.28     1513.33     58.53 o
  -2 -10   3       24.20       78.33     19.50 o
  -1 -10   3      348.08      331.51     30.83 o
   0 -10   3      129.83       81.76     29.81 o
   1 -10   3      275.35      242.78     29.95 o
   2 -10   3      996.22      858.59     40.61 o
   3 -10   3      421.13      412.31     32.96 o
   4 -10   3      128.70      128.47     34.50 o
   5 -10   3        5.94        3.00     18.43 o
   6 -10   3       30.73       34.59     24.02 o
   7 -10   3     2492.84     2686.82    110.99 o
   8 -10   3      264.05      272.92     45.86 o
   9 -10   3      128.99      146.01     23.83 o
  10 -10   3     1394.12     1496.72     50.56 o
  11 -10   3       82.03       67.62     20.89 o
  12 -10   3       80.39       54.25     34.28 o
 -10  -9   3        9.22       79.65     39.97 o
  -8  -9   3      422.49      392.69     46.46 o
  -7  -9   3        0.84       20.90     40.41 o
  -6  -9   3      124.48      139.14     37.44 o
  -5  -9   3      110.09       94.34     53.64 o
  -4  -9   3      255.36      240.85     26.74 o
  -3  -9   3     1347.19     1211.08     44.52 o
  -2  -9   3      142.74      130.55     21.43 o
  -1  -9   3      405.46      450.02     29.61 o
   0  -9   3      942.09      888.48     38.74 o
   1  -9   3     1584.44     1482.02     50.88 o
   2  -9   3     1250.70     1184.82     41.42 o
   3  -9   3     3307.81     3278.48    109.67 o
   4  -9   3     2974.22     3128.35     72.01 o
   5  -9   3      244.82      239.27     28.44 o
   6  -9   3     1100.50     1119.63     47.90 o
   7  -9   3      539.07      572.30     32.54 o
   8  -9   3       11.71       23.26      9.24 o
   9  -9   3      357.72      382.40     37.80 o
  10  -9   3     1295.93     1491.82     62.23 o
  11  -9   3       21.37       72.22     17.38 o
  12  -9   3        0.30       10.30     13.83 o
  13  -9   3      121.13       61.82     25.14 o
  14  -9   3      291.37      309.86     97.13 o
 -10  -8   3       85.16       99.56     59.77 o
  -9  -8   3      121.78       88.21     31.67 o
  -8  -8   3      437.38      425.59     48.27 o
  -7  -8   3      851.58      897.07     67.39 o
  -6  -8   3      249.88      231.51     59.02 o
  -5  -8   3      519.13      569.70     37.95 o
  -4  -8   3      728.28      673.65     36.83 o
  -3  -8   3      117.00      113.53     16.62 o
  -2  -8   3       32.24       41.21     14.11 o
  -1  -8   3     1143.25     1052.55     32.26 o
   0  -8   3      722.60      532.34     30.23 o
   1  -8   3     2205.66     1953.13     49.03 o
   2  -8   3       44.57       61.93     14.45 o
   3  -8   3     1198.95     1064.95     35.84 o
   4  -8   3      437.52      449.71     29.66 o
   5  -8   3        1.53       24.13     17.12 o
   6  -8   3       17.59       26.59     18.79 o
   7  -8   3      177.39      129.48     17.85 o
   8  -8   3     1850.14     1921.84     90.27 o
   9  -8   3       31.88       31.23     22.61 o
  10  -8   3      794.46      689.14     41.11 o
  11  -8   3      549.73      524.01     65.40 o
  12  -8   3        1.69       24.16     18.67 o
  13  -8   3       13.83       31.06     17.54 o
  14  -8   3      330.57      204.49     61.33 o
 -11  -7   3       50.18       79.98     27.70 o
  -9  -7   3      155.58      174.12     38.34 o
  -8  -7   3       74.00       82.50     31.97 o
  -7  -7   3      958.48      922.15     68.00 o
  -6  -7   3      293.81      262.72     37.91 o
  -5  -7   3       63.51      103.30     16.03 o
  -4  -7   3        8.48       25.30     18.67 o
  -3  -7   3        0.10        7.51      9.82 o
  -2  -7   3      466.88      484.33     25.49 o
  -1  -7   3        1.67       41.88     12.04 o
   0  -7   3      257.58      252.91     20.96 o
   1  -7   3      310.50      307.41     27.42 o
   2  -7   3     2402.42     2237.52     52.58 o
   3  -7   3      127.25      136.74     19.23 o
   4  -7   3     3546.36     3569.31     74.94 o
   5  -7   3      202.54      198.82     24.65 o
   6  -7   3       48.57       48.38     16.85 o
   7  -7   3      434.57      500.80     30.28 o
   8  -7   3       61.01       65.62     15.12 o
   9  -7   3      406.64      418.99     32.84 o
  10  -7   3       63.74       28.34     19.97 o
  11  -7   3      214.05      161.15     34.42 o
  12  -7   3        0.13        9.57     22.76 o
  13  -7   3       37.35       33.70     18.16 o
  14  -7   3       29.56       22.80     18.80 o
 -12  -6   3       26.09        6.64     27.71 o
 -10  -6   3        5.99       33.60     22.74 o
  -9  -6   3      291.71      273.42     35.72 o
  -8  -6   3      187.17      157.94     36.40 o
  -7  -6   3       13.70       94.37     61.99 o
  -6  -6   3     3772.00     3955.81     85.65 o
  -5  -6   3     1090.70     1073.77     32.57 o
  -4  -6   3       99.90      107.50     12.42 o
  -3  -6   3     1319.39     1201.10     34.66 o
  -2  -6   3       26.03       25.72     13.80 o
  -1  -6   3      392.20      375.84     23.07 o
   0  -6   3     1784.90     1903.97     46.96 o
   1  -6   3      168.64      167.29     17.99 o
   2  -6   3        1.07       42.92     11.38 o
   3  -6   3        5.34       18.02     11.47 o
   4  -6   3     1214.48     1027.29     33.59 o
   5  -6   3      539.15      658.77     34.53 o
   6  -6   3     1377.85     1339.86     39.01 o
   7  -6   3      613.92      712.47     36.39 o
   8  -6   3     1736.09     1835.53     55.68 o
   9  -6   3      164.15      158.64     26.69 o
  10  -6   3      958.91      921.13     51.68 o
  11  -6   3       30.84       31.12     19.58 o
  12  -6   3        7.77       41.24     14.61 o
  13  -6   3        0.02       11.05     24.04 o
  14  -6   3      321.69      174.99     40.68 o
 -11  -5   3       90.37       64.61     30.35 o
 -10  -5   3      105.85      106.40     31.59 o
  -9  -5   3       21.15       26.38     28.00 o
  -8  -5   3      177.89      161.90     29.15 o
  -7  -5   3      687.70      734.41     49.25 o
  -6  -5   3        1.95       15.81     16.79 o
  -5  -5   3      827.78      904.93     45.79 o
  -4  -5   3     1419.46     1427.14     36.82 o
  -3  -5   3      334.93      296.27     20.66 o
  -2  -5   3     8805.60     9987.79    102.96 o
  -1  -5   3        0.51       33.38     14.53 o
   0  -5   3     4630.08     4800.35     71.47 o
   1  -5   3     1162.80      952.87     35.10 o
   2  -5   3      341.14      257.92     22.67 o
   3  -5   3       47.67       44.59     22.78 o
   4  -5   3     6769.63     6548.15     97.00 o
   5  -5   3      115.59       50.87     13.08 o
   6  -5   3    10785.45    11152.21    123.34 o
   7  -5   3     2623.04     2590.34     55.42 o
   8  -5   3      351.96      353.19     28.04 o
   9  -5   3      191.30      210.21     26.75 o
  10  -5   3       58.95       92.83     20.95 o
  11  -5   3      224.31      183.23     25.45 o
  12  -5   3      158.77      124.84     21.51 o
  13  -5   3       16.86       39.86     22.06 o
 -13  -4   3        7.64       34.60     18.54 o
 -12  -4   3      152.41      158.27     58.80 o
 -11  -4   3        0.24       92.85     27.72 o
 -10  -4   3      144.71      155.45     49.84 o
  -9  -4   3      251.75      312.38     37.21 o
  -8  -4   3      958.53      953.44     51.87 o
  -7  -4   3      606.03      595.74     37.15 o
  -6  -4   3     2823.34     2931.31    107.34 o
  -5  -4   3       31.28       20.82      7.00 o
  -4  -4   3     4051.58     4292.79     76.05 o
  -3  -4   3     5646.12     6333.94    160.95 o
  -2  -4   3        6.59       -4.97     14.73 o
  -1  -4   3     5939.57     6414.15     51.39 o
   0  -4   3     2052.69     2018.67     44.43 o
   1  -4   3      209.05      227.65     26.93 o
   2  -4   3      287.64      215.10     20.34 o
   3  -4   3       33.63       70.28     18.28 o
   4  -4   3      226.35      265.28     22.14 o
   5  -4   3     2087.94     1833.93     58.13 o
   6  -4   3     4169.27     4162.58     62.60 o
   7  -4   3      244.92      230.25     19.38 o
   8  -4   3      213.92      205.38     21.26 o
   9  -4   3      374.06      370.19     33.26 o
  10  -4   3      412.99      425.23     35.17 o
  11  -4   3        0.34       28.58     12.84 o
  12  -4   3       26.61       22.97     15.94 o
  13  -4   3       40.55       68.45     27.21 o
 -12  -3   3      140.82      105.29     35.31 o
 -11  -3   3       32.72       85.40     26.34 o
 -10  -3   3        9.06       75.65     23.82 o
  -9  -3   3      172.47      213.36     47.72 o
  -8  -3   3     1099.49     1447.10     74.11 o
  -7  -3   3      577.14      590.98     39.35 o
  -6  -3   3       12.00       37.80     16.11 o
  -5  -3   3      222.41      248.97     30.54 o
  -4  -3   3      576.68      714.44     29.63 o
  -3  -3   3      657.14      829.51     29.68 o
  -2  -3   3     4224.61     4884.95     52.88 o
  -1  -3   3     1241.77     1207.76     30.11 o
   0  -3   3     9675.22    10524.58     60.03 o
   1  -3   3     3480.73     3761.88    118.32 o
   2  -3   3     5639.33     5635.80     69.99 o
   3  -3   3    21860.69    22957.96    158.61 o
   4  -3   3     2566.25     2552.63     47.35 o
   5  -3   3      391.24      295.13     18.93 o
   6  -3   3      103.93      114.85     14.60 o
   7  -3   3       71.97       73.88     19.38 o
   8  -3   3      353.28      373.02     26.30 o
   9  -3   3      161.52      116.89     18.56 o
  10  -3   3      129.46      133.56     20.06 o
  11  -3   3      333.67      358.63    109.52 o
  12  -3   3      141.49      139.76     45.44 o
  13  -3   3       51.00       23.50     42.29 o
 -14  -2   3      223.11      210.94     77.05 o
 -13  -2   3       63.29       72.65     32.96 o
 -12  -2   3      342.40      254.03     59.63 o
 -11  -2   3       13.25       48.00     22.60 o
 -10  -2   3        2.28       34.38     16.02 o
  -9  -2   3      854.97      890.03     47.77 o
  -8  -2   3     2818.03     3137.79    133.68 o
  -7  -2   3     1417.00     1295.83     50.94 o
  -6  -2   3        4.68       53.81     22.28 o
  -5  -2   3        2.67       22.78     27.34 o
  -4  -2   3      422.50      595.95     46.11 o
  -3  -2   3      690.03      676.61     11.27 o
  -2  -2   3      165.74      129.88     11.25 o
  -1  -2   3    20189.57    23848.11     97.95 o
   0  -2   3     1496.71     1620.36     28.56 o
   1  -2   3     8027.77     9802.94     70.06 o
   3  -2   3      267.65      256.71     19.70 o
   4  -2   3     4450.40     4380.98     84.84 o
   5  -2   3       47.95        5.21     11.33 o
   6  -2   3      105.88       74.77     14.03 o
   7  -2   3     3632.89     3441.49     67.42 o
   8  -2   3      167.52      145.76     22.74 o
   9  -2   3      945.74      886.83     35.73 o
  10  -2   3     1606.66     1691.56     50.22 o
  11  -2   3      481.87      453.94     42.64 o
  12  -2   3       80.29      128.28     27.46 o
  13  -2   3        1.84       28.54     20.64 o
  14  -2   3       80.91       70.81     30.77 o
 -14  -1   3      175.95      102.73     32.86 o
 -13  -1   3       81.82       56.18     36.48 o
 -12  -1   3      322.52      332.36     43.70 o
 -11  -1   3      296.88      297.96     39.16 o
 -10  -1   3       18.76       13.32     42.86 o
  -9  -1   3     1916.28     2099.08     86.51 o
  -8  -1   3     1912.23     2076.75    148.63 o
  -7  -1   3      449.28      373.63     32.41 o
  -6  -1   3      161.92      235.29     28.07 o
  -5  -1   3       57.58      121.00     20.61 o
  -4  -1   3     1562.69     1459.41     23.58 o
  -3  -1   3      473.21      547.27     16.25 o
  -2  -1   3    18352.00    20163.84    161.47 o
  -1  -1   3    23153.37    26187.33    242.31 o
   0  -1   3     2853.69     2858.94     43.62 o
   2  -1   3     3402.63     3616.70     42.78 o
   3  -1   3        3.32        8.98      8.81 o
   4  -1   3     5161.62     5063.12     94.55 o
   5  -1   3      128.09      113.79     30.14 o
   6  -1   3     1898.28     1894.19     71.79 o
   7  -1   3      935.00      930.47     31.69 o
   8  -1   3       41.34       31.45     11.70 o
   9  -1   3       75.97       83.05     18.48 o
  10  -1   3      384.71      457.10     45.55 o
  11  -1   3      607.35      691.69     54.01 o
  12  -1   3      364.86      349.04     43.72 o
  13  -1   3      129.70      141.01     38.50 o
 -14   0   3       73.72       66.26     30.41 o
 -13   0   3      162.50      167.78     33.57 o
 -12   0   3      107.19      128.26     43.28 o
 -11   0   3       74.69       72.54     19.90 o
 -10   0   3      199.84      268.27     30.00 o
  -9   0   3      334.83      355.39     36.78 o
  -8   0   3     2206.11     2404.02     66.84 o
  -7   0   3      145.42      126.01     16.68 o
  -6   0   3     5382.88     5619.60     66.21 o
  -5   0   3     1383.38     1290.87     32.08 o
  -4   0   3      464.18      417.24     13.58 o
  -3   0   3     2467.77     1948.59     26.65 o
  -2   0   3     3265.98     3429.73     45.73 o
  -1   0   3      940.45      783.55     11.83 o
   0   0   3    10288.97    13473.84    123.16 o
   1   0   3     9730.27    10211.11    103.51 o
   2   0   3      984.40      868.89     16.25 o
   3   0   3     2169.48     2243.58     58.27 o
   4   0   3     5838.24     6298.33     76.01 o
   5   0   3     3300.54     2863.76     56.51 o
   6   0   3       18.84       17.52     19.36 o
   7   0   3        2.67       -2.73     16.69 o
   8   0   3       39.11       54.48     14.34 o
   9   0   3      247.94      238.23     35.96 o
  10   0   3       70.92       39.80     43.90 o
  11   0   3      138.70      157.55     35.09 o
  12   0   3       30.22       19.06     17.58 o
  13   0   3      109.32       74.74     31.06 o
 -14   1   3        3.54      -32.51     32.51 o
 -13   1   3        1.37       10.15     15.20 o
 -12   1   3       35.38       68.78     27.97 o
 -11   1   3        9.09       31.03     20.42 o
 -10   1   3      101.33      108.79     22.94 o
  -9   1   3     1272.61     1235.04     49.27 o
  -8   1   3      119.97      125.88     15.62 o
  -7   1   3     1350.16     1261.71     30.13 o
  -6   1   3      393.92      281.55     18.65 o
  -5   1   3      439.98      444.90     17.91 o
  -4   1   3     3894.79     3982.61     61.43 o
  -3   1   3     1147.43     1014.87     23.18 o
  -1   1   3     1706.86     1714.62     27.48 o
   0   1   3      307.17      401.47     13.29 o
   1   1   3     6773.70     7835.75    121.56 o
   2   1   3       23.32       85.47     14.28 o
   3   1   3      178.86      205.70     18.27 o
   4   1   3     4388.35     4183.15     51.12 o
   5   1   3       29.16       35.17     13.35 o
   6   1   3     4339.33     4381.32     75.32 o
   7   1   3        2.25       18.61     18.91 o
   8   1   3     1105.32     1039.75     56.29 o
   9   1   3      127.99      135.03     20.74 o
  10   1   3        0.96       29.49     23.79 o
  11   1   3      504.17      573.79     49.90 o
  12   1   3      462.63      478.44     61.64 o
  13   1   3      135.88       91.95     38.38 o
 -15   2   3       22.89       91.38     43.70 o
 -13   2   3        1.54       27.34     15.44 o
 -12   2   3      146.73      179.78     30.10 o
 -11   2   3        9.72       40.32     17.24 o
 -10   2   3      549.47      528.48     37.67 o
  -9   2   3       11.94       24.99      9.00 o
  -8   2   3     2281.22     2477.17     50.63 o
  -7   2   3     1529.16     1611.28     35.95 o
  -6   2   3     7617.27     7329.53     99.85 o
  -5   2   3        9.08       17.90     10.52 o
  -4   2   3      239.56      233.05     18.53 o
  -2   2   3      482.66      387.88     12.22 o
  -1   2   3      525.82      541.42     20.51 o
   0   2   3      586.07      596.11     21.67 o
   1   2   3     3358.34     3241.22     96.89 o
   2   2   3     1150.40     1402.98     38.21 o
   3   2   3    13199.15    13776.50    209.93 o
   4   2   3     1052.47      987.85     33.79 o
   5   2   3    16508.78    18619.93    152.86 o
   6   2   3      575.23      556.08     28.30 o
   7   2   3      943.84      855.45     40.41 o
   8   2   3      279.70      303.62     29.55 o
   9   2   3       50.01       20.62     28.35 o
  10   2   3      259.92      332.60     70.90 o
  11   2   3      468.92      543.36     53.54 o
  12   2   3      171.63      105.06     61.00 o
 -15   3   3        0.60      102.89     39.24 o
 -13   3   3      246.22      195.36     35.82 o
 -12   3   3       29.96       32.47     45.73 o
 -11   3   3       74.31       63.36     21.05 o
 -10   3   3      439.37      394.43     25.46 o
  -9   3   3        4.93       41.96     12.92 o
  -8   3   3        5.88       32.74     14.41 o
  -7   3   3     2782.33     2765.10     47.90 o
  -6   3   3     1000.38     1081.41     30.51 o
  -5   3   3     1944.48     1789.81     36.90 o
  -4   3   3      725.00      512.43     23.92 o
  -3   3   3     9520.13     9940.11    192.52 o
  -2   3   3     3684.29     3504.21     48.08 o
  -1   3   3     1710.08     1332.14     32.08 o
   0   3   3       28.00       68.70     18.83 o
   1   3   3     3890.20     4019.30    105.71 o
   2   3   3      994.81     1095.34     34.43 o
   3   3   3      333.74      323.59     19.34 o
   4   3   3     2339.25     2136.92     70.68 o
   5   3   3     1596.69     1449.53     58.76 o
   6   3   3     1073.20     1026.99     38.74 o
   7   3   3       96.12      129.50     21.95 o
   8   3   3       65.77       57.14     14.83 o
   9   3   3      290.81      239.90     37.09 o
  10   3   3       14.28      -21.49     23.52 o
  11   3   3      427.04      346.78     63.69 o
  12   3   3      159.65       66.40     31.54 o
 -15   4   3       87.03       70.08     36.40 o
 -13   4   3        6.45       -4.70     34.23 o
 -12   4   3     1070.24     1133.89     53.81 o
 -11   4   3        0.85       31.90     13.42 o
 -10   4   3      369.07      369.73     25.40 o
  -9   4   3     1045.89      950.40     36.27 o
  -8   4   3       34.56       30.63     13.41 o
  -7   4   3     1413.06     1305.99     45.53 o
  -6   4   3     2940.55     3147.77     60.62 o
  -5   4   3      347.67      359.42     19.13 o
  -4   4   3        5.48       25.36     18.16 o
  -3   4   3      114.30      115.95      9.94 o
  -2   4   3     1179.84     1148.33     30.68 o
  -1   4   3      429.32      391.76     20.17 o
   0   4   3        2.87       15.43     10.41 o
   1   4   3      284.17      290.97     25.45 o
   2   4   3     4262.79     4529.99     73.68 o
   3   4   3      596.88      456.65     26.72 o
   4   4   3      272.31      290.67     23.66 o
   5   4   3     1931.90     2023.51     48.34 o
   6   4   3      682.93      638.47     32.79 o
   7   4   3      144.35      143.01     16.94 o
   8   4   3       19.68       14.29     23.00 o
   9   4   3        5.96       39.01     43.62 o
  10   4   3      983.41      975.96     63.15 o
  11   4   3        2.51       20.73     63.02 o
 -15   5   3       11.43       60.01     30.54 o
 -13   5   3      259.10      220.71     62.50 o
 -12   5   3        1.28       39.18     38.14 o
 -11   5   3     1456.97     1374.06     61.04 o
 -10   5   3       11.57       32.97     14.51 o
  -9   5   3       86.26      101.24     18.79 o
  -8   5   3       30.66       17.82     15.73 o
  -7   5   3      533.65      522.80     21.37 o
  -6   5   3      608.34      580.60     22.80 o
  -5   5   3      882.05      849.72     35.15 o
  -4   5   3      167.84      160.67     17.38 o
  -3   5   3     5820.61     6089.66     70.80 o
  -2   5   3     1229.83     1016.81     32.31 o
  -1   5   3      181.08      131.82     12.73 o
   0   5   3     6454.95     6787.59    203.96 o
   1   5   3      114.48      128.79     19.28 o
   2   5   3      218.92      171.49     21.20 o
   3   5   3      168.73      159.50     20.51 o
   4   5   3     1244.98     1322.66     43.00 o
   5   5   3      302.91      273.71     24.11 o
   6   5   3      146.08      163.08     20.75 o
   7   5   3        3.45       16.36     17.00 o
   8   5   3      112.14       80.55     33.97 o
   9   5   3      298.18      342.70     44.50 o
  10   5   3      127.44      123.89     57.35 o
  11   5   3      279.38      180.90     51.45 o
 -15   6   3       61.86       42.83     41.08 o
 -13   6   3       16.99       53.68     31.81 o
 -12   6   3     1120.63     1215.96    109.72 o
 -11   6   3      802.96      821.15     77.37 o
 -10   6   3     1536.08     1641.79     63.48 o
  -9   6   3       23.38        4.38     12.53 o
  -8   6   3     1760.83     1881.60     44.08 o
  -7   6   3        7.62       26.92      8.58 o
  -6   6   3      418.59      422.74     35.30 o
  -5   6   3       60.29       53.43     12.97 o
  -4   6   3     2780.41     2939.79    107.71 o
  -3   6   3       30.14       29.66     10.46 o
  -2   6   3     1159.25     1070.76     40.64 o
  -1   6   3     2285.54     2046.68     47.50 o
   0   6   3     3073.96     3078.60     53.74 o
   1   6   3      689.24      615.64     28.35 o
   2   6   3       59.22       65.99     15.69 o
   3   6   3      682.51      685.28     35.11 o
   4   6   3       18.48       38.37     14.79 o
   5   6   3      667.83      704.89     37.06 o
   6   6   3     1108.84     1084.27     45.07 o
   7   6   3      377.83      360.02     36.65 o
   8   6   3       39.21       46.41     24.19 o
   9   6   3      205.39      186.39     60.01 o
  10   6   3       80.49       63.82     23.30 o
 -14   7   3       17.48       18.42     31.63 o
 -12   7   3      507.92      588.57     80.04 o
 -11   7   3     1083.50     1101.19     62.26 o
 -10   7   3      811.21      762.78     56.92 o
  -9   7   3      158.88      167.69     35.08 o
  -8   7   3      157.22       97.02     45.59 o
  -7   7   3      243.89      238.15     23.72 o
  -6   7   3      274.31      253.03     31.64 o
  -5   7   3      707.51      577.97     34.20 o
  -4   7   3     2302.62     2280.61     56.06 o
  -3   7   3     1092.12     1073.20     33.22 o
  -2   7   3      105.45       96.47     29.00 o
  -1   7   3     1224.49     1041.57     40.31 o
   0   7   3      308.24      305.44     23.61 o
   1   7   3     1799.58     1716.93     50.27 o
   2   7   3        3.56       28.95     11.47 o
   3   7   3        1.53       23.73     16.13 o
   4   7   3      223.02      264.05     30.61 o
   5   7   3        4.24       54.14     17.36 o
   6   7   3       15.53       34.31     15.47 o
   7   7   3       28.47       10.99     29.21 o
   8   7   3        2.83       25.96     36.89 o
   9   7   3       23.07       76.09     32.83 o
 -14   8   3       15.52       -8.63     38.16 o
 -12   8   3      108.91       72.12     91.46 o
 -11   8   3      525.14      579.50     56.33 o
 -10   8   3        6.74       55.97     18.02 o
  -9   8   3      360.45      450.79     43.95 o
  -8   8   3       40.51       84.51     26.42 o
  -7   8   3      909.03      811.08     51.14 o
  -6   8   3      620.19      688.20     32.98 o
  -5   8   3        4.72       19.38      6.85 o
  -4   8   3       26.63       19.20     10.46 o
  -3   8   3       45.96       50.20     17.26 o
  -2   8   3       21.96       24.28     14.10 o
  -1   8   3      805.84      773.81     36.90 o
   0   8   3      822.46      804.67     42.46 o
   1   8   3     1424.70     1442.52     48.57 o
   2   8   3      777.45      798.15     40.24 o
   3   8   3       64.19       62.71     18.22 o
   4   8   3      220.29      241.26     29.05 o
   5   8   3      365.13      364.16     47.14 o
   6   8   3        5.37       14.34     39.52 o
   7   8   3       16.63       14.69     17.17 o
   8   8   3      149.52      122.07     32.84 o
   9   8   3       16.78       22.89     29.37 o
 -14   9   3       25.86       52.58     40.79 o
 -13   9   3      200.10      273.32     58.34 o
 -12   9   3       74.58       99.57     51.50 o
 -11   9   3       90.50       74.08     33.94 o
 -10   9   3      882.72      931.36    106.30 o
  -9   9   3        4.87       30.95     17.65 o
  -8   9   3      532.03      441.05     48.73 o
  -7   9   3     1237.43     1363.86     67.88 o
  -6   9   3      630.83      529.38     32.20 o
  -5   9   3     3495.88     3728.66    130.21 o
  -4   9   3      161.04      194.31     21.93 o
  -3   9   3       38.63       28.79      6.77 o
  -2   9   3        0.14       -7.47     17.60 o
  -1   9   3      291.13      331.27     27.23 o
   0   9   3       11.30       45.00     14.04 o
   1   9   3      334.62      343.71     31.51 o
   2   9   3       13.60       55.71     16.55 o
   3   9   3      430.75      405.86     34.90 o
   4   9   3      549.73      603.79     47.57 o
   5   9   3       59.64       40.86     13.67 o
   6   9   3      453.71      504.90     75.30 o
   7   9   3       21.54       45.61     39.54 o
   8   9   3      126.62       77.44     30.44 o
 -13  10   3      192.54      141.63     38.38 o
 -12  10   3      177.02      210.60     60.48 o
 -11  10   3      201.45      203.15     40.80 o
 -10  10   3      117.94       90.54     53.41 o
  -9  10   3     1227.78     1355.89     67.63 o
  -8  10   3      124.48      114.74     42.77 o
  -7  10   3        0.65       55.28     28.48 o
  -6  10   3     2259.48     2295.20     84.54 o
  -5  10   3      336.03      353.56     53.13 o
  -4  10   3      208.89      209.65     22.23 o
  -3  10   3       96.01       82.12     19.72 o
  -2  10   3      197.63      223.18     26.84 o
  -1  10   3      292.18      368.76     34.81 o
   0  10   3      565.11      580.58     41.27 o
   1  10   3       10.07       30.49     21.39 o
   2  10   3     2033.17     2175.34     63.22 o
   3  10   3      155.29      208.83     44.85 o
   4  10   3       13.98       37.00     16.67 o
   5  10   3      157.74      221.34     61.88 o
   6  10   3        3.80        0.12     26.76 o
   7  10   3       58.88      108.88     65.72 o
 -13  11   3      138.42      112.22     54.52 o
 -12  11   3      130.58       81.63     65.95 o
 -11  11   3       77.04       77.56     56.67 o
 -10  11   3      672.83      712.95     51.37 o
  -9  11   3       55.68       37.73     53.85 o
  -8  11   3      175.78      264.68     47.02 o
  -7  11   3      248.18      229.86     63.23 o
  -6  11   3       22.27       75.85     36.07 o
  -5  11   3     1831.01     1842.22     95.29 o
  -4  11   3      333.84      367.60     48.03 o
  -3  11   3       73.78       51.35     16.97 o
  -2  11   3        8.98       21.50     25.04 o
  -1  11   3       10.98       58.69     19.60 o
   0  11   3        9.73       56.30     20.80 o
   1  11   3      200.32      152.71     33.40 o
   2  11   3       66.52       59.74     27.14 o
   3  11   3       40.56      -12.79     26.27 o
   4  11   3        3.14       25.80     20.06 o
 -12  12   3        4.54       49.88     23.58 o
 -11  12   3      635.68      629.70     85.78 o
  -9  12   3        5.18       81.31     39.11 o
  -8  12   3       55.51       62.52     32.86 o
  -7  12   3       13.12      -12.80     45.35 o
  -6  12   3      698.86      637.33     62.06 o
  -5  12   3      170.10      169.11     81.96 o
  -4  12   3      286.22      307.61     49.86 o
  -3  12   3        3.63       28.89     30.29 o
  -2  12   3      341.03      316.72     33.48 o
  -1  12   3      309.88      348.94     60.75 o
   0  12   3      147.08      185.06     28.34 o
   1  12   3       56.86       62.60     22.70 o
   2  12   3      444.93      504.49     40.85 o
   3  12   3       22.03       25.28     35.80 o
   4  12   3        6.49        9.28     27.02 o
 -11  13   3      348.93      301.00     83.25 o
 -10  13   3       81.11       72.16     30.81 o
  -9  13   3       49.57       82.07     26.18 o
  -6  13   3      337.89      283.86     55.24 o
  -5  13   3      324.01      374.21     44.21 o
  -4  13   3      429.27      490.55     58.13 o
  -3  13   3      176.77      180.61     79.33 o
  -2  13   3      112.54       81.47     24.54 o
  -1  13   3      222.50      196.34     45.34 o
   0  13   3       72.79       84.82     24.86 o
   1  13   3      193.70      120.45     32.71 o
   2  13   3        9.32       24.68     24.11 o
  -9  14   3       89.53       89.53     29.65 o
  -8  14   3       13.99       11.78     47.59 o
  -7  14   3        5.43       85.14     36.64 o
  -6  14   3       25.35      122.04     39.30 o
  -5  14   3      110.30       67.40     29.50 o
  -1  14   3       80.92       95.61     39.45 o
   0  14   3      213.34      270.15     92.15 o
  -5  15   3       22.73       68.36     24.07 o
  -4  15   3      146.74       93.23     49.17 o
   0 -16   4       33.18       44.81     37.29 o
   1 -16   4      145.94       98.52     24.87 o
   2 -16   4       82.77      131.10     67.52 o
   3 -16   4       32.30       17.44     65.51 o
   4 -16   4      310.83      271.24     41.63 o
   5 -16   4      284.16      130.69     36.59 o
   6 -16   4      103.60       68.25     21.84 o
   7 -16   4      301.82      292.52     70.46 o
  -2 -15   4        1.78       55.30     30.27 o
  -1 -15   4       30.75       29.82     22.98 o
   0 -15   4       19.42       -1.98     30.30 o
   1 -15   4       17.73       34.94     30.85 o
   2 -15   4      853.05      896.46     56.71 o
   3 -15   4      246.94      293.50     42.86 o
   4 -15   4        4.24       67.48     19.56 o
   5 -15   4        8.24       10.14     23.84 o
   6 -15   4      257.94      272.30     45.67 o
   7 -15   4      108.61      146.11     37.48 o
   8 -15   4     1039.75     1344.66    105.24 o
   9 -15   4       13.07       48.01     16.20 o
  -4 -14   4      226.48      138.36     65.25 o
  -3 -14   4       21.16       68.03     25.04 o
  -2 -14   4      507.65      516.06     74.06 o
  -1 -14   4      115.60       95.07     34.29 o
   0 -14   4        6.73       51.95     16.95 o
   1 -14   4      449.99      548.43     65.81 o
   2 -14   4      674.16      650.33     54.00 o
   3 -14   4        1.21       77.68     21.63 o
   4 -14   4      223.11      230.87     34.77 o
   5 -14   4        4.27       25.92     23.81 o
   6 -14   4      129.04      122.84     31.16 o
   7 -14   4      258.98      283.87     39.66 o
   8 -14   4       17.02       33.68     37.40 o
   9 -14   4      357.44      143.96     34.97 o
  10 -14   4        0.06       71.19     23.33 o
  11 -14   4        9.90       38.32     22.72 o
  -6 -13   4        1.39        2.26     34.42 o
  -5 -13   4       19.43      -17.03     31.08 o
  -4 -13   4       26.83       71.92     33.69 o
  -3 -13   4      535.59      549.22     54.50 o
  -2 -13   4       16.24       20.53     16.88 o
  -1 -13   4       86.76       58.57     20.64 o
   0 -13   4      249.92      304.22     34.48 o
   1 -13   4      117.35      114.90     27.97 o
   2 -13   4      501.27      484.22     36.61 o
   3 -13   4      683.45      671.68     45.84 o
   4 -13   4       21.67       22.97     31.25 o
   5 -13   4       91.21      100.45     31.37 o
   6 -13   4       32.18       53.80     30.63 o
   7 -13   4       13.32       17.99     23.45 o
   8 -13   4     1150.12     1329.43     60.79 o
   9 -13   4       99.55       80.77     19.57 o
  10 -13   4      521.26      515.21     65.28 o
  11 -13   4      122.55       98.97     29.66 o
  -7 -12   4        3.18        9.76     20.65 o
  -6 -12   4        0.87       63.18     43.50 o
  -5 -12   4        0.21       65.13     24.92 o
  -4 -12   4       13.28       62.82     29.65 o
  -3 -12   4       66.24       72.68     21.27 o
  -2 -12   4      450.83      440.90     37.75 o
  -1 -12   4     1006.83      940.28     50.12 o
   0 -12   4     1058.22     1035.53     51.78 o
   1 -12   4     3245.12     3503.06     84.59 o
   2 -12   4      240.86      265.90     32.94 o
   3 -12   4      166.61      166.70     40.60 o
   4 -12   4      444.55      469.69     40.02 o
   5 -12   4      284.58      265.29     31.91 o
   6 -12   4       72.48       79.82     22.30 o
   7 -12   4      284.89      324.56     57.82 o
   8 -12   4       82.13      116.34     26.62 o
   9 -12   4     1266.80     1304.73     53.91 o
  10 -12   4        0.07       58.60     20.01 o
  11 -12   4       54.24        4.85     27.48 o
  12 -12   4      593.74      710.62    138.41 o
  -8 -11   4      107.03       59.31     29.52 o
  -6 -11   4       40.53       89.24     51.04 o
  -5 -11   4       39.68       59.59     34.73 o
  -4 -11   4       29.83       55.33     58.20 o
  -3 -11   4      141.69      111.41     21.83 o
  -2 -11   4        2.95       14.56     20.63 o
  -1 -11   4     1190.06     1164.24     48.58 o
   0 -11   4     1014.43      977.47     44.29 o
   1 -11   4      570.44      547.35     36.17 o
   2 -11   4     1345.90     1394.01     48.47 o
   3 -11   4      215.53      216.85     26.20 o
   4 -11   4      310.15      287.97     45.15 o
   5 -11   4      105.50       86.94     17.89 o
   6 -11   4     1048.66     1176.63     52.60 o
   7 -11   4        2.50       39.28     15.52 o
   8 -11   4      634.86      667.23     38.42 o
   9 -11   4       59.38       56.78     34.52 o
  10 -11   4      585.37      698.60     54.10 o
  11 -11   4       85.35       66.58     20.78 o
  12 -11   4      150.41       59.72     31.77 o
  13 -11   4       92.55       73.68     28.14 o
  -9 -10   4       36.34       23.87     82.12 o
  -7 -10   4      217.93      298.99     51.92 o
  -6 -10   4       28.16       85.68     37.24 o
  -5 -10   4       24.64       51.44     26.01 o
  -4 -10   4      234.20      196.76     46.46 o
  -3 -10   4      366.45      326.66     29.39 o
  -2 -10   4        7.65       22.33     21.76 o
  -1 -10   4       71.23       83.20     24.88 o
   0 -10   4     1034.44     1028.95     44.88 o
   1 -10   4        0.37       21.05     12.74 o
   2 -10   4     1633.79     1570.98     78.36 o
   3 -10   4        7.23       36.15     29.40 o
   4 -10   4        2.42       47.74     16.43 o
   5 -10   4       51.13       55.81     14.85 o
   6 -10   4      733.22      749.05     40.05 o
   7 -10   4      281.40      294.10     37.28 o
   8 -10   4        6.71       24.62     13.04 o
   9 -10   4        5.16       34.38     32.23 o
  10 -10   4      399.60      431.06     46.59 o
  11 -10   4      155.37       85.59     24.34 o
  12 -10   4       90.73       76.43     19.42 o
  13 -10   4      509.00      476.85    130.41 o
 -10  -9   4        1.16       53.99     52.29 o
  -8  -9   4      314.25      355.70     46.39 o
  -7  -9   4      108.84       88.51     24.44 o
  -6  -9   4      204.07      244.19     55.91 o
  -5  -9   4       83.58       44.28     21.58 o
  -4  -9   4     1628.24     1605.54     56.31 o
  -3  -9   4     1253.96     1248.46     44.60 o
  -2  -9   4       43.24       62.29     14.64 o
  -1  -9   4       64.21       56.39     13.17 o
   0  -9   4       49.49       51.70     17.47 o
   1  -9   4       91.07       69.23     17.20 o
   2  -9   4     1691.04     1627.62     47.49 o
   3  -9   4      630.58      617.75     40.32 o
   4  -9   4     2732.80     2619.11     63.30 o
   5  -9   4      217.09      237.74     26.53 o
   6  -9   4      138.97      195.33     22.29 o
   7  -9   4        1.93       15.94     13.63 o
   8  -9   4      536.25      549.36     36.34 o
   9  -9   4      117.93      146.30     19.68 o
  10  -9   4       80.50      113.81     24.61 o
  11  -9   4        0.19       37.54     28.69 o
  12  -9   4       29.72       53.04     20.41 o
  13  -9   4       73.50       13.37     34.40 o
 -11  -8   4       37.16       38.84     15.51 o
  -9  -8   4      162.87      154.94     51.07 o
  -8  -8   4      234.40      312.36     45.17 o
  -7  -8   4       36.92        1.36     28.46 o
  -6  -8   4      486.92      517.24     50.31 o
  -5  -8   4     1100.74     1033.95     51.93 o
  -4  -8   4      694.45      631.05     49.95 o
  -3  -8   4        0.04       26.26     19.45 o
  -2  -8   4     7047.48     7393.96    209.07 o
  -1  -8   4      162.84      179.72     24.63 o
   0  -8   4      702.13      594.28     31.56 o
   1  -8   4      335.45      350.82     23.70 o
   2  -8   4     1328.28     1069.68     46.52 o
   3  -8   4     1917.98     1865.88     48.50 o
   4  -8   4     3017.56     3141.51     76.58 o
   5  -8   4      965.57      978.33     43.50 o
   6  -8   4        2.16       48.88     25.04 o
   7  -8   4     1280.43     1164.68     43.48 o
   8  -8   4      142.24      132.32     20.71 o
   9  -8   4      609.16      639.33     35.50 o
  10  -8   4       63.50       59.05     15.57 o
  11  -8   4      279.22      332.52     33.32 o
  12  -8   4        3.59       41.59     17.00 o
  13  -8   4      407.95      503.25     75.41 o
  14  -8   4        0.09      -16.56     33.47 o
 -11  -7   4       20.60       27.26     42.76 o
 -10  -7   4       42.97       98.33     34.95 o
  -9  -7   4        8.28       55.03     21.53 o
  -8  -7   4     1535.47     1896.38     97.18 o
  -7  -7   4       10.85       28.19     32.16 o
  -6  -7   4      301.91      337.42     36.88 o
  -5  -7   4       37.66       56.02     17.87 o
  -4  -7   4      140.90      198.01     25.27 o
  -3  -7   4     2582.03     2691.74     57.97 o
  -2  -7   4        4.36       31.97     17.27 o
  -1  -7   4     1517.30     1495.23     43.89 o
   0  -7   4        0.13       13.35     13.31 o
   1  -7   4      315.55      298.21     22.37 o
   2  -7   4      145.71      175.62     25.02 o
   3  -7   4      982.14     1051.98     37.98 o
   4  -7   4     2299.24     2227.77     46.25 o
   5  -7   4     5759.24     5867.25    142.61 o
   6  -7   4      989.26      929.91     36.40 o
   7  -7   4      827.36      764.33     42.09 o
   8  -7   4      489.49      484.47     30.23 o
   9  -7   4      883.68      860.82     62.24 o
  10  -7   4      951.44      865.49     57.51 o
  11  -7   4       79.25       64.96     26.86 o
  12  -7   4        6.11       57.20     19.03 o
  13  -7   4       52.29       58.17     28.73 o
  14  -7   4      155.92       98.74     55.57 o
 -12  -6   4        0.31       47.29     36.36 o
 -10  -6   4       26.38       52.51     22.73 o
  -9  -6   4        7.47       -3.02     44.00 o
  -8  -6   4       11.19       58.73     35.60 o
  -7  -6   4     1747.16     2020.57    108.89 o
  -6  -6   4      273.37      272.44     36.00 o
  -5  -6   4       35.36       59.38     17.79 o
  -4  -6   4      468.16      418.51     21.65 o
  -3  -6   4      488.60      425.43     28.02 o
  -2  -6   4     7344.52     7930.19    110.79 o
  -1  -6   4     1677.53     1464.55     57.15 o
   0  -6   4     1128.88     1255.91     37.38 o
   1  -6   4       71.55      113.68     19.13 o
   2  -6   4     4053.62     4204.95     70.35 o
   3  -6   4       57.91       25.80      9.69 o
   4  -6   4     5041.92     5656.05    158.43 o
   5  -6   4        6.81       31.07     11.57 o
   6  -6   4     1204.12     1228.11     43.91 o
   7  -6   4     1060.28      910.74     35.57 o
   8  -6   4      149.65      169.39     23.74 o
   9  -6   4     2022.19     2005.03     70.29 o
  10  -6   4      209.26      213.91     25.75 o
  11  -6   4      309.34      347.87     31.05 o
  12  -6   4       12.77       24.66     13.43 o
  13  -6   4        1.25       79.27     34.54 o
  14  -6   4        0.01      -26.65     34.72 o
 -11  -5   4      161.90      151.77     47.66 o
 -10  -5   4        4.74       60.30     17.73 o
  -9  -5   4      103.97       78.34     48.47 o
  -8  -5   4      337.05      364.68     69.18 o
  -7  -5   4       53.44       61.82     24.11 o
  -6  -5   4       87.59      182.62     35.14 o
  -5  -5   4       17.52       40.88     12.80 o
  -4  -5   4      330.34      299.89     19.85 o
  -3  -5   4     2251.16     2499.41     54.83 o
  -2  -5   4     3717.94     4384.96     57.26 o
  -1  -5   4     6945.67     7953.05     87.57 o
   0  -5   4       37.10       68.43     16.06 o
   1  -5   4      384.95      331.75     21.52 o
   2  -5   4    12736.23    14029.37    172.05 o
   3  -5   4      511.29      406.68     25.05 o
   4  -5   4       72.28      198.56     22.10 o
   5  -5   4     1330.19     1242.66     33.29 o
   6  -5   4     8298.59     8854.78    109.13 o
   7  -5   4      380.25      354.81     26.13 o
   8  -5   4     1232.52     1161.09     43.54 o
   9  -5   4       35.33       44.17     14.19 o
  10  -5   4     1600.84     1661.77     53.57 o
  11  -5   4      134.45      135.08     24.90 o
  12  -5   4        6.10       43.88     29.61 o
  13  -5   4       44.35       86.12     22.34 o
 -12  -4   4        5.00       60.11     33.73 o
 -11  -4   4       93.12       86.95     53.58 o
 -10  -4   4      675.09      690.29     52.74 o
  -9  -4   4        9.34       42.53     18.66 o
  -8  -4   4      471.46      447.31     37.64 o
  -7  -4   4      495.84      401.86     38.49 o
  -6  -4   4        5.72       27.69     12.10 o
  -5  -4   4      322.80      307.65     33.57 o
  -4  -4   4     4553.55     4278.83    115.02 o
  -3  -4   4        2.61        4.83      8.18 o
  -2  -4   4    15060.49    17019.70     73.65 o
  -1  -4   4     4254.69     4611.82     66.28 o
   0  -4   4     1491.41     1360.79     34.51 o
   1  -4   4       77.96       75.75     15.91 o
   2  -4   4       12.32       44.09     17.31 o
   3  -4   4     3929.12     4334.64    132.93 o
   4  -4   4     1440.25     1118.94     32.82 o
   5  -4   4     1218.91     1212.08     37.33 o
   6  -4   4      290.49      325.75     22.22 o
   7  -4   4        1.72       29.40     12.28 o
   8  -4   4       23.96       32.11     12.71 o
   9  -4   4     2586.98     2642.71     63.70 o
  10  -4   4      397.80      360.82     33.10 o
  11  -4   4      998.28     1139.26     46.16 o
  12  -4   4       16.40       35.59     16.72 o
  13  -4   4       27.12       64.07     23.61 o
  14  -4   4      111.70       93.46     51.04 o
 -13  -3   4      202.41       90.35     33.89 o
 -12  -3   4      398.62      470.40     47.85 o
 -11  -3   4      164.30      143.47     63.98 o
 -10  -3   4      240.00      287.78     36.79 o
  -9  -3   4       25.83       53.10     19.08 o
  -8  -3   4     2465.92     2691.64    129.50 o
  -7  -3   4      116.37       70.28     29.20 o
  -6  -3   4       70.82       73.37     22.94 o
  -5  -3   4      242.69      201.99     25.03 o
  -4  -3   4        8.11       10.93      7.56 o
  -3  -3   4      177.24      167.60     12.45 o
  -2  -3   4      153.72      128.05     13.08 o
  -1  -3   4      296.49      328.53     18.24 o
   0  -3   4        1.25       21.83      8.92 o
   1  -3   4     1429.17     1605.75     38.48 o
   2  -3   4      630.96      572.59     22.59 o
   3  -3   4     8318.40     8309.21    108.10 o
   4  -3   4       19.39       19.29      8.76 o
   5  -3   4     4148.74     4282.96    119.01 o
   6  -3   4     4189.29     4114.29     57.74 o
   7  -3   4      353.35      313.01     20.45 o
   8  -3   4      397.14      372.12     25.83 o
   9  -3   4      531.08      570.84     34.51 o
  10  -3   4      315.99      284.75     25.27 o
  11  -3   4      204.85      273.60     30.25 o
  12  -3   4        2.00       11.44     26.51 o
  13  -3   4      204.40      220.95     51.36 o
  14  -3   4       25.91        8.73     41.37 o
 -14  -2   4       33.56       41.02     18.82 o
 -13  -2   4      171.86      378.31     74.66 o
 -12  -2   4      372.05      389.88     43.08 o
 -11  -2   4      450.71      464.10     50.79 o
 -10  -2   4       13.94       48.48     14.25 o
  -9  -2   4      508.81      515.48     39.38 o
  -8  -2   4      251.85      280.25     31.99 o
  -7  -2   4      317.68      306.39     26.77 o
  -6  -2   4       28.29       28.38     14.65 o
  -5  -2   4      887.92      967.79     39.13 o
  -4  -2   4     1118.87     1158.13     19.32 o
  -3  -2   4      939.57     1091.76     53.33 o
  -2  -2   4      581.41      688.72     19.65 o
  -1  -2   4     3881.03     4234.15     64.01 o
   0  -2   4        5.91        6.51      5.14 o
   1  -2   4      607.90      570.83     13.57 o
   2  -2   4      815.35      790.08     19.07 o
   3  -2   4     1712.30     1551.39     44.37 o
   4  -2   4     1175.94     1192.08     31.24 o
   5  -2   4      397.57      389.98     20.18 o
   6  -2   4        2.03       21.69     10.00 o
   7  -2   4        4.10       16.00     10.62 o
   8  -2   4       16.26       36.82     12.79 o
   9  -2   4     1295.35     1426.38     41.09 o
  10  -2   4     1315.07     1284.36     50.75 o
  11  -2   4      373.78      353.12     39.45 o
  12  -2   4      150.14      110.08     27.64 o
  13  -2   4       27.71       10.42     15.18 o
 -14  -1   4       71.12       53.79     21.40 o
 -13  -1   4       51.63       92.68     52.52 o
 -12  -1   4      173.64      152.56     54.73 o
 -11  -1   4       27.70       59.14     21.56 o
 -10  -1   4       21.90       33.18     17.35 o
  -9  -1   4      280.05      287.67     36.74 o
  -8  -1   4      787.18      719.63     63.21 o
  -7  -1   4       97.99       67.33     17.32 o
  -6  -1   4        3.08       21.90      7.46 o
  -5  -1   4      347.34      318.51     11.67 o
  -4  -1   4     1190.40     1201.77     22.29 o
  -3  -1   4     3439.85     3455.29     44.31 o
  -2  -1   4     5053.77     5822.80     38.05 o
  -1  -1   4       64.34       14.90      8.70 o
   0  -1   4     3747.82     4048.75     49.28 o
   1  -1   4    20802.99    21907.53    124.92 o
   2  -1   4       71.05      129.44     12.58 o
   3  -1   4     5772.99     5565.73     51.81 o
   4  -1   4      207.45      185.42     29.58 o
   5  -1   4     2713.53     2696.92     54.66 o
   6  -1   4      396.51      341.43     20.63 o
   7  -1   4      367.16      318.42     20.43 o
   8  -1   4      751.06      828.55     34.64 o
   9  -1   4      681.80      763.75     33.61 o
  10  -1   4      209.75      181.77     37.69 o
  11  -1   4      554.58      569.23     44.38 o
  12  -1   4        1.18       25.93     13.31 o
  13  -1   4        5.49        7.21     17.71 o
 -14   0   4       10.14       19.04     26.47 o
 -13   0   4       43.43       65.93     40.78 o
 -12   0   4      100.20       82.59     28.16 o
 -11   0   4     1166.69     1303.49     56.59 o
 -10   0   4      504.06      378.89     34.74 o
  -9   0   4      531.11      544.63     61.72 o
  -8   0   4       92.45       83.55     14.32 o
  -6   0   4      972.05     1050.53     26.19 o
  -5   0   4      357.60      257.08     12.27 o
  -4   0   4        7.29       23.05      8.53 o
  -3   0   4     3914.00     3628.44     52.08 o
  -2   0   4     1569.84     1424.47     29.27 o
  -1   0   4     1438.80     1402.55     25.09 o
   0   0   4     2539.04     2634.48     64.81 o
   1   0   4      190.91      148.94     10.29 o
   2   0   4     1146.51     1075.26     22.32 o
   3   0   4     1075.44     1086.06     27.93 o
   4   0   4     4576.40     4632.15     58.92 o
   5   0   4       32.41       23.93     10.36 o
   6   0   4     1202.43     1261.38     37.57 o
   7   0   4     1613.53     1587.79     44.93 o
   8   0   4        8.67       26.26     11.07 o
   9   0   4        1.20       20.52      8.05 o
  10   0   4      261.99      344.93     57.59 o
  11   0   4       48.78       50.76     46.12 o
  12   0   4      285.21      350.79     54.11 o
  13   0   4       17.91       46.56     25.24 o
 -13   1   4      328.57      302.51     40.82 o
 -12   1   4      264.28      294.41     50.96 o
 -11   1   4      146.39      167.43     25.60 o
 -10   1   4       39.68       24.66     13.29 o
  -9   1   4     1475.51     1509.22     90.48 o
  -8   1   4       33.56       23.06     13.08 o
  -7   1   4       31.54       35.92     19.06 o
  -6   1   4     3217.52     3820.71     67.46 o
  -5   1   4      108.61       83.04     24.03 o
  -4   1   4      880.41      834.84     16.95 o
  -3   1   4      440.17      357.98     12.06 o
  -2   1   4     1727.60     2052.72     31.03 o
  -1   1   4     5408.11     6385.21     53.78 o
   0   1   4     3378.05     3865.48     54.07 o
   1   1   4     3562.14     3118.61     59.54 o
   2   1   4     1682.27     1627.95     43.84 o
   3   1   4     4312.70     4389.34     58.80 o
   4   1   4      440.27      297.33     20.42 o
   5   1   4     1582.51     1590.36    106.33 o
   6   1   4       21.42       28.75     10.23 o
   7   1   4      218.22      234.41     28.62 o
   8   1   4      739.88      722.73     41.79 o
   9   1   4       29.63       34.92     13.19 o
  10   1   4      128.96      119.15     27.97 o
  11   1   4        5.47       48.90     20.67 o
 -15   2   4       29.67       39.76     15.90 o
 -13   2   4       91.23      127.31     56.34 o
 -12   2   4        2.13       23.67     44.92 o
 -11   2   4       20.71       15.96     23.81 o
 -10   2   4      200.18      139.89     24.11 o
  -9   2   4        2.64       48.70     13.46 o
  -8   2   4      212.19      213.27     17.54 o
  -7   2   4     3198.37     3369.57     47.46 o
  -6   2   4      135.12      168.46     16.44 o
  -5   2   4     5408.56     5566.96    143.35 o
  -4   2   4       57.55      106.79     21.67 o
  -3   2   4     2851.41     2879.76     54.91 o
  -2   2   4       16.48       14.40      9.27 o
  -1   2   4      783.65      794.31     18.01 o
   0   2   4     1396.61     1318.35     35.98 o
   1   2   4      512.25      668.99     27.67 o
   2   2   4      825.71      942.49     31.69 o
   3   2   4       86.23       73.44     16.93 o
   4   2   4     2541.16     2449.41     72.84 o
   5   2   4     1080.59     1092.69     32.65 o
   6   2   4      885.76      797.34     51.79 o
   7   2   4      417.00      395.50     27.69 o
   8   2   4      887.76      912.06     41.30 o
   9   2   4      271.37      237.73     66.28 o
  10   2   4       58.78       44.34     26.20 o
  11   2   4       12.30       34.17     22.08 o
  12   2   4       29.82       64.71     21.67 o
 -15   3   4      107.09      129.78     45.50 o
 -13   3   4      394.06      493.04     74.90 o
 -12   3   4      597.72      562.14     82.59 o
 -11   3   4      300.68      327.88     47.18 o
 -10   3   4      303.06      269.62     21.94 o
  -9   3   4      102.30      106.56     15.99 o
  -8   3   4      400.88      357.85     21.74 o
  -7   3   4        9.36       13.31      8.81 o
  -6   3   4     5673.57     6109.14     87.02 o
  -5   3   4     2097.59     2419.94     64.37 o
  -4   3   4      859.66      799.67     48.35 o
  -3   3   4      232.25      186.27     36.87 o
  -2   3   4      554.59      490.47     13.38 o
  -1   3   4     7357.53     7331.44     99.01 o
   0   3   4     3247.41     2940.74     63.65 o
   1   3   4       22.15       -7.24     12.93 o
   2   3   4       37.35       39.81     12.03 o
   3   3   4      894.97      828.06     31.84 o
   4   3   4      564.88      506.59     33.47 o
   5   3   4      522.92      465.68     28.26 o
   6   3   4      322.12      271.03     24.55 o
   7   3   4      835.53      853.35     37.05 o
   8   3   4       72.42       70.20     16.69 o
   9   3   4      109.41       88.96     27.54 o
  10   3   4      117.97      141.79     44.93 o
  11   3   4       23.22      -10.88     33.71 o
  12   3   4       15.76       34.39     17.79 o
 -15   4   4       68.90       15.99     20.76 o
 -13   4   4      293.60      442.55     72.73 o
 -12   4   4      712.53      715.29     78.46 o
 -11   4   4      313.00      277.80     98.37 o
 -10   4   4       55.01       36.54     12.18 o
  -9   4   4       49.02       27.29     14.14 o
  -8   4   4      176.84      146.05     15.98 o
  -7   4   4     5139.10     5530.34     86.53 o
  -6   4   4      581.43      478.30     31.92 o
  -5   4   4     2062.54     1700.75     61.24 o
  -4   4   4     9169.75    10188.30    134.31 o
  -3   4   4     2026.09     2279.83     36.69 o
  -2   4   4     1397.04     1333.52     32.09 o
  -1   4   4       51.16       32.85      8.39 o
   0   4   4      206.33      218.94     17.12 o
   1   4   4        8.07        3.74     21.08 o
   2   4   4      447.95      461.49     22.97 o
   3   4   4       29.08       45.24     14.94 o
   4   4   4      129.73      125.74     15.32 o
   5   4   4       57.23       59.62     16.22 o
   6   4   4       55.43       53.11     13.73 o
   7   4   4        0.32       21.93      9.72 o
   8   4   4      452.89      460.29     49.73 o
   9   4   4        2.77       31.07     25.14 o
  10   4   4       74.50       59.02     31.62 o
  11   4   4       30.19       14.07     20.26 o
 -15   5   4      107.61      131.93     46.10 o
 -13   5   4      696.24      790.76     85.59 o
 -12   5   4      262.31      229.76     84.54 o
 -11   5   4      625.87      724.01     50.69 o
 -10   5   4        3.17        5.73     22.47 o
  -9   5   4      283.02      257.20     26.49 o
  -8   5   4     1305.38     1342.21     39.70 o
  -7   5   4      403.43      366.78     23.97 o
  -6   5   4     2477.31     2574.32    106.90 o
  -5   5   4      433.12      351.92     17.18 o
  -4   5   4     1171.53     1062.86     53.33 o
  -3   5   4      580.41      645.51     25.71 o
  -2   5   4     2519.33     2405.16     52.67 o
  -1   5   4     3706.91     3547.80     68.76 o
   0   5   4     1234.22     1150.13     36.78 o
   1   5   4       15.27       33.34     12.16 o
   2   5   4      613.23      507.31     27.60 o
   3   5   4       34.88       21.14     11.50 o
   4   5   4      476.77      418.68     31.86 o
   5   5   4      177.17      150.64     23.88 o
   6   5   4       85.71       33.10     22.66 o
   7   5   4      173.85      169.42     29.57 o
   8   5   4       49.59       87.80     27.08 o
   9   5   4      203.35      232.90     52.69 o
  10   5   4      300.33      270.53     72.01 o
 -14   6   4       70.69       59.60     52.39 o
 -12   6   4      730.86      584.44     89.36 o
 -11   6   4      425.91      489.39     44.06 o
 -10   6   4        0.71       46.27     23.25 o
  -9   6   4     1229.18     1308.22     55.33 o
  -8   6   4      670.13      607.23     56.28 o
  -7   6   4     2315.05     2492.37     56.47 o
  -6   6   4      993.53      997.30    120.39 o
  -5   6   4      464.56      418.36     24.04 o
  -4   6   4     1186.74     1014.77     29.49 o
  -3   6   4     1559.37     1481.53     45.71 o
  -2   6   4        1.71       -5.06      9.99 o
  -1   6   4     3289.75     3380.11     56.72 o
   0   6   4     1219.81     1181.02     40.92 o
   1   6   4      360.64      337.70     25.29 o
   2   6   4      396.72      394.38     25.13 o
   3   6   4       47.91       49.97     16.10 o
   4   6   4     2663.64     2759.43     54.13 o
   5   6   4        2.31       10.45     20.78 o
   6   6   4       40.62       36.09     15.53 o
   7   6   4      406.64      421.96     43.17 o
   8   6   4      302.35      328.04     68.50 o
   9   6   4       12.54       -8.91     33.50 o
  10   6   4      137.12      118.73     39.10 o
 -14   7   4        2.50       42.16     44.84 o
 -12   7   4       18.84       59.48     27.31 o
 -11   7   4      629.96      725.69     61.75 o
 -10   7   4       14.01       29.84     26.16 o
  -9   7   4       20.03       62.60     27.21 o
  -8   7   4     1661.40     1717.47     68.12 o
  -7   7   4      120.96      108.08     17.25 o
  -6   7   4     1771.53     1751.42     36.15 o
  -5   7   4      387.69      367.14     21.01 o
  -4   7   4        4.33       25.22     10.65 o
  -3   7   4      104.01       69.57     13.47 o
  -2   7   4     1367.34     1194.92     42.13 o
  -1   7   4        1.82       19.08     10.73 o
   0   7   4     5060.03     5506.66     91.20 o
   1   7   4      171.03      162.19     22.60 o
   2   7   4      919.61      860.46     43.35 o
   3   7   4      269.58      215.30     22.49 o
   4   7   4       71.76       54.62     16.53 o
   5   7   4      178.99      180.20     26.44 o
   6   7   4      324.99      251.97     50.93 o
   7   7   4       35.17       24.14     25.30 o
   8   7   4      189.76      159.16     53.03 o
   9   7   4        0.97       36.53     21.40 o
 -14   8   4       10.66       71.72     52.85 o
 -12   8   4      505.71      552.79     53.24 o
 -11   8   4        5.98       21.01     15.83 o
 -10   8   4      216.26      280.34     44.18 o
  -9   8   4       43.07       63.03     32.70 o
  -8   8   4       19.14       40.24     18.52 o
  -7   8   4     1226.29     1062.05     55.46 o
  -6   8   4      587.83      574.93     44.95 o
  -5   8   4      212.93      160.30     47.15 o
  -4   8   4      248.67      254.61     20.55 o
  -3   8   4      170.14      184.15     22.63 o
  -2   8   4       17.27       45.86     15.09 o
  -1   8   4      493.36      452.56     28.86 o
   0   8   4      201.89      180.81     20.23 o
   1   8   4      438.54      436.37     42.02 o
   2   8   4      108.72       59.13     17.03 o
   3   8   4       80.49       56.04     18.96 o
   4   8   4      749.61      720.29     67.92 o
   5   8   4        1.11       36.97     16.21 o
   6   8   4      236.13      242.51     39.68 o
   7   8   4      125.75      224.17     49.22 o
   8   8   4      125.24       50.84     24.03 o
 -14   9   4       69.22      101.41     51.69 o
 -13   9   4       24.48       40.49     37.23 o
 -12   9   4        4.55       72.82     33.12 o
 -11   9   4        6.44       26.66     18.13 o
 -10   9   4       79.88       98.18     31.85 o
  -9   9   4       55.64       69.51     24.61 o
  -8   9   4       13.23       61.29     23.19 o
  -7   9   4      910.72     1024.07     62.62 o
  -6   9   4     3526.90     4113.11    138.35 o
  -5   9   4        2.96       21.53     18.26 o
  -4   9   4        9.18       52.59     21.15 o
  -3   9   4      143.63      142.48     23.55 o
  -2   9   4      784.41      841.57     36.15 o
  -1   9   4      240.54      204.56     25.11 o
   0   9   4      756.33      738.33     39.17 o
   1   9   4      204.89      175.04     38.62 o
   2   9   4      915.63      885.01     53.52 o
   3   9   4       71.23      100.27     19.66 o
   4   9   4        5.24       45.91     22.73 o
   5   9   4      608.97      644.47     70.53 o
   6   9   4        5.17       35.12     28.27 o
   7   9   4       93.15       91.76     39.73 o
 -13  10   4      180.48      143.33     65.77 o
 -12  10   4      211.25      238.42     42.07 o
 -11  10   4        6.83       39.07     36.55 o
 -10  10   4      506.35      537.06     60.70 o
  -9  10   4        8.22       15.64     15.75 o
  -8  10   4     1911.11     2073.57     86.49 o
  -7  10   4     1282.94     1272.47     76.37 o
  -6  10   4      619.05      705.79     58.12 o
  -5  10   4      588.86      560.02     56.20 o
  -4  10   4       26.72       -0.30     29.95 o
  -3  10   4       20.51       92.61     46.76 o
  -2  10   4      636.43      623.83     39.16 o
  -1  10   4     1496.28     1555.49     60.61 o
   0  10   4        0.10       39.52     20.25 o
   1  10   4      763.71      770.15     47.17 o
   2  10   4       72.70       56.33     27.17 o
   3  10   4      563.77      621.97     42.44 o
   4  10   4      499.13      486.57     40.57 o
   5  10   4      233.28      234.09     59.70 o
   6  10   4      147.13      109.56     35.74 o
 -12  11   4        7.01       39.21     24.85 o
 -10  11   4       99.55      122.60     45.55 o
  -9  11   4      869.78      976.27     60.24 o
  -8  11   4       57.09       78.73     25.84 o
  -7  11   4      124.90      111.34     42.58 o
  -6  11   4      401.88      438.91     54.78 o
  -5  11   4      660.14      757.87     59.91 o
  -4  11   4      333.22      334.28     46.85 o
  -3  11   4       42.22       48.94     25.87 o
  -2  11   4      547.42      564.77     37.01 o
  -1  11   4        0.67       28.14     15.68 o
   0  11   4      478.76      493.27     39.75 o
   1  11   4       53.69       66.01     22.32 o
   2  11   4       52.37       70.57     22.69 o
   3  11   4      221.09      252.38     41.70 o
   4  11   4       24.42       68.38     24.89 o
   5  11   4       32.19       17.43     29.08 o
 -11  12   4      478.22      496.04    104.18 o
 -10  12   4       19.83       25.12     28.07 o
  -9  12   4       20.85       38.92     22.85 o
  -8  12   4       48.89       64.01     41.58 o
  -7  12   4        5.92       51.53     51.08 o
  -6  12   4      191.45      233.35     44.27 o
  -5  12   4        8.27       -1.28     40.81 o
  -4  12   4      113.06       93.50     27.87 o
  -3  12   4      249.62      239.12     41.99 o
  -2  12   4      119.06      132.01     33.19 o
  -1  12   4      122.52       77.57     25.47 o
   0  12   4      251.33      266.10     32.65 o
   1  12   4        2.22       53.30     23.11 o
   2  12   4       74.11       56.68     23.97 o
   3  12   4        2.59       37.61     34.07 o
 -10  13   4      104.64       81.61     34.84 o
  -9  13   4       14.17       54.03     20.69 o
  -8  13   4        5.91       48.56     43.77 o
  -6  13   4      209.40      221.13     80.96 o
  -4  13   4       52.27       57.64     28.10 o
  -3  13   4       33.83       32.25     21.99 o
  -2  13   4     1007.76     1093.24     89.10 o
   1  13   4       45.30       64.55     23.82 o
   2  13   4        2.87      -10.35     35.70 o
  -8  14   4       13.51       52.48     27.90 o
  -7  14   4       10.75       86.04     38.46 o
  -6  14   4       78.63       82.22     40.28 o
  -5  14   4      166.50      195.32     45.33 o
  -4  14   4      168.00      139.63     44.08 o
  -3  14   4       30.22       32.06     55.35 o
  -2  14   4       93.54       95.47     25.42 o
  -1  14   4      418.55      504.89    104.34 o
   0 -16   5        2.41       57.13     28.81 o
   1 -16   5      100.42      168.66     52.39 o
   2 -16   5       87.55       79.85     36.51 o
   3 -16   5       75.30       56.38     29.53 o
   4 -16   5       27.57       11.01     20.72 o
   5 -16   5       36.20       88.88     22.56 o
   6 -16   5      396.38      474.47     79.75 o
   7 -16   5       14.48        8.75     33.57 o
  -3 -15   5       16.70       12.81     19.78 o
  -2 -15   5       18.02       18.81     18.26 o
  -1 -15   5       11.02       -6.09     51.09 o
   0 -15   5       21.13       15.14     41.35 o
   1 -15   5      338.94      325.80     34.75 o
   2 -15   5       90.72       68.64     26.31 o
   3 -15   5      111.99       76.14     25.63 o
   4 -15   5        2.86       49.46     26.51 o
   5 -15   5       81.49      103.38     45.90 o
   6 -15   5       13.38       20.52     16.21 o
   7 -15   5      377.47      356.28     59.02 o
   8 -15   5      114.60       78.63     34.73 o
   9 -15   5       51.37       49.51     21.40 o
  -4 -14   5        1.51       34.51     37.58 o
  -3 -14   5      441.34      418.02     63.13 o
  -2 -14   5        6.37       83.21     29.73 o
  -1 -14   5       86.96      101.34     28.10 o
   0 -14   5      559.78      568.48     49.08 o
   1 -14   5       38.65       65.46     18.80 o
   2 -14   5     1260.64     1457.95     63.05 o
   3 -14   5      157.05      181.49     31.83 o
   4 -14   5        2.57       79.95     27.79 o
   5 -14   5      256.77      276.93     48.12 o
   6 -14   5      320.50      337.51     54.71 o
   7 -14   5      107.25      114.30     25.39 o
   8 -14   5      355.22      388.92    285.06 o
   9 -14   5       18.19       82.12     35.15 o
  10 -14   5      118.54       70.32     33.37 o
  -6 -13   5       68.63       41.70     26.15 o
  -5 -13   5       14.21       46.60     18.74 o
  -4 -13   5      473.52      535.82     76.72 o
  -3 -13   5      183.24      191.95     42.45 o
  -2 -13   5      549.26      556.17     50.16 o
  -1 -13   5      128.36      140.47     29.65 o
   0 -13   5      129.95       48.47     28.09 o
   1 -13   5      973.11      976.01     45.95 o
   2 -13   5      203.73      167.09     35.75 o
   3 -13   5       15.93       32.56     22.48 o
   4 -13   5       10.75       -8.65     27.50 o
   5 -13   5        3.30       79.90     28.74 o
   6 -13   5       12.06       53.47     20.65 o
   7 -13   5      369.03      396.15     56.30 o
   8 -13   5      128.68      110.97     42.58 o
   9 -13   5      391.50      417.95     51.94 o
  10 -13   5       49.11       34.37     25.08 o
  11 -13   5      119.23       93.31     29.64 o
  -7 -12   5        2.06       31.82     29.47 o
  -5 -12   5       27.70       55.40     37.71 o
  -4 -12   5        3.77       27.51     52.52 o
  -3 -12   5      199.24      189.56     31.42 o
  -2 -12   5      116.76       94.75     24.63 o
  -1 -12   5      406.62      406.05     35.90 o
   0 -12   5      565.00      483.61     45.84 o
   1 -12   5        2.93       34.45     16.70 o
   2 -12   5     1696.10     1737.05     64.92 o
   3 -12   5      580.17      569.93     45.45 o
   4 -12   5       96.42      119.33     65.34 o
   5 -12   5       59.16       50.14     17.79 o
   6 -12   5       31.50       69.28     21.90 o
   7 -12   5       37.67       51.76     22.53 o
   8 -12   5       79.94       84.25     37.53 o
   9 -12   5        2.15       30.48     15.47 o
  10 -12   5       59.59       52.63     18.32 o
  11 -12   5       66.98      100.90     30.10 o
  12 -12   5      121.11       54.42     49.84 o
  -8 -11   5       44.96       52.17     31.63 o
  -7 -11   5        4.59       -0.31     34.56 o
  -6 -11   5       23.24       71.65     48.22 o
  -5 -11   5      118.04      104.89     33.06 o
  -4 -11   5     1197.67     1197.37     71.46 o
  -3 -11   5      164.81      155.52     31.51 o
  -2 -11   5       75.40      131.95     20.73 o
  -1 -11   5       29.36       31.82     13.58 o
   0 -11   5      612.18      660.58     39.02 o
   1 -11   5      187.46      239.18     69.21 o
   2 -11   5      361.85      309.71     29.52 o
   3 -11   5     1362.18     1396.21     52.10 o
   4 -11   5      150.65      135.27     24.06 o
   5 -11   5      455.28      496.00     36.55 o
   6 -11   5       45.49       -6.89     18.93 o
   7 -11   5      590.91      685.32     41.55 o
   8 -11   5       24.28       42.99     24.68 o
   9 -11   5       42.39       29.51     15.78 o
  10 -11   5      709.77      783.33     46.58 o
  11 -11   5      820.43      942.44     49.26 o
  12 -11   5       33.45       31.42     20.45 o
  13 -11   5      195.23      156.00     74.15 o
  -9 -10   5       28.59       63.88     24.48 o
  -8 -10   5      345.59      390.39     55.81 o
  -7 -10   5      115.32      109.83     39.94 o
  -6 -10   5       28.98       18.26     31.94 o
  -5 -10   5      520.49      392.92     56.49 o
  -4 -10   5       82.98       65.34     18.69 o
  -3 -10   5      613.66      657.22     37.29 o
  -2 -10   5      906.50      945.95     44.20 o
  -1 -10   5      531.91      437.20     31.92 o
   0 -10   5      521.23      489.02     33.89 o
   1 -10   5     2175.05     2026.38     52.45 o
   2 -10   5      605.44      527.47     42.20 o
   3 -10   5     2545.05     2544.89     54.99 o
   4 -10   5       83.40      108.92     24.43 o
   5 -10   5      404.97      345.13     29.64 o
   6 -10   5      308.45      336.40     30.40 o
   7 -10   5        0.69        5.49     18.11 o
   8 -10   5        2.19       64.01     21.82 o
   9 -10   5      118.66      157.43     25.07 o
  10 -10   5       47.44       69.07     23.12 o
  11 -10   5      101.43      141.73     26.30 o
  12 -10   5      125.08      104.14     24.37 o
  13 -10   5       80.38       44.94     26.40 o
 -10  -9   5        2.04       52.47     22.14 o
  -9  -9   5      703.23      776.15     97.74 o
  -8  -9   5      154.13       82.55     29.02 o
  -7  -9   5      590.76      712.85     65.84 o
  -6  -9   5       11.21       22.07     18.28 o
  -5  -9   5        1.74       45.26     17.89 o
  -4  -9   5     1187.16     1014.29     50.05 o
  -3  -9   5     2523.02     2555.88     83.26 o
  -2  -9   5       38.81       43.32     32.85 o
  -1  -9   5     1584.91     1561.81     44.91 o
   0  -9   5      554.02      594.69     29.75 o
   1  -9   5      886.57      835.36     65.76 o
   2  -9   5     2076.74     1985.49     88.17 o
   3  -9   5      475.56      474.10     36.53 o
   4  -9   5     2198.97     2389.59    102.28 o
   5  -9   5      143.45      171.84     20.98 o
   6  -9   5      249.01      293.81     29.93 o
   7  -9   5     1351.50     1337.52     66.13 o
   8  -9   5        4.85       37.53     21.08 o
   9  -9   5       50.57       79.21     22.24 o
  10  -9   5      341.38      333.76     49.97 o
  11  -9   5       56.29       56.95     18.28 o
  12  -9   5       82.77      118.10     28.61 o
  13  -9   5      214.62      115.00     37.60 o
 -11  -8   5        8.72       35.75     20.50 o
 -10  -8   5        1.94      -31.76     35.64 o
  -9  -8   5       50.97       46.54     27.39 o
  -8  -8   5      407.25      488.66     52.88 o
  -7  -8   5       89.64      158.01     43.05 o
  -6  -8   5      184.42       97.63     26.09 o
  -5  -8   5     2115.37     2213.13     49.29 o
  -4  -8   5      618.11      547.24     30.23 o
  -3  -8   5     2498.38     2643.41     89.31 o
  -2  -8   5        1.02       -1.08     12.33 o
  -1  -8   5      247.32      239.08     21.37 o
   0  -8   5      136.41      106.89     29.51 o
   1  -8   5     1731.03     1550.04     42.32 o
   2  -8   5      739.71      646.26     34.62 o
   3  -8   5     6866.66     7465.92    106.95 o
   4  -8   5     1255.08     1196.32     40.42 o
   5  -8   5      662.08      574.57     32.10 o
   6  -8   5      251.57      260.88     24.94 o
   7  -8   5       38.77       32.26     19.16 o
   8  -8   5     2076.05     2336.07     53.96 o
   9  -8   5       80.62       78.50     21.56 o
  10  -8   5      788.09      730.50     55.57 o
  11  -8   5       39.05       34.38     18.93 o
  12  -8   5        2.73       38.75     13.01 o
  13  -8   5       58.98       45.01     15.18 o
 -11  -7   5        1.20       32.97     27.81 o
 -10  -7   5      202.87      187.22     56.41 o
  -9  -7   5      421.67      514.16     62.18 o
  -8  -7   5       30.38       81.25     31.73 o
  -7  -7   5      539.52      591.17     67.58 o
  -6  -7   5       37.19       15.78     21.71 o
  -5  -7   5      549.78      484.42     23.98 o
  -4  -7   5     4856.81     5555.61    150.91 o
  -3  -7   5     1114.57     1120.22     36.50 o
  -2  -7   5      312.31      271.19     21.50 o
  -1  -7   5       77.67      114.31     24.10 o
   0  -7   5       17.28       22.54     25.23 o
   1  -7   5     3952.13     4477.37     75.66 o
   2  -7   5     8114.52     8762.57    191.63 o
   3  -7   5      114.14      146.19     20.45 o
   4  -7   5     3434.46     3219.16     81.48 o
   5  -7   5      167.96      193.21     22.64 o
   6  -7   5      874.88      884.07     36.57 o
   7  -7   5     2449.51     2506.83     58.55 o
   8  -7   5      167.32      194.34     22.46 o
   9  -7   5     4554.08     5045.99    100.33 o
  10  -7   5      562.33      602.99     37.99 o
  11  -7   5        2.01       39.92     16.22 o
  12  -7   5       42.95       41.49     16.58 o
  13  -7   5        2.04       47.49     24.49 o
 -12  -6   5      352.89      431.89    145.79 o
 -11  -6   5       70.41       26.16     26.42 o
 -10  -6   5       73.76      143.97     34.32 o
  -9  -6   5       22.76       23.55     62.52 o
  -8  -6   5      387.10      425.72     43.59 o
  -7  -6   5     1016.63     1022.53     89.79 o
  -6  -6   5      171.71      168.97     24.80 o
  -5  -6   5      694.95      670.33     24.53 o
  -4  -6   5      667.69      606.18     44.59 o
  -3  -6   5     1133.64      956.75     41.76 o
  -2  -6   5       29.92       -4.42     19.73 o
  -1  -6   5     2781.30     2587.96     86.22 o
   0  -6   5     1488.42     1570.03     41.62 o
   1  -6   5     4190.51     4191.46     57.88 o
   2  -6   5       17.24       43.75     13.90 o
   3  -6   5     6437.42     6480.35    194.11 o
   5  -6   5      344.86      328.76     27.25 o
   6  -6   5       29.80       24.39     14.25 o
   7  -6   5       33.73       36.35     21.33 o
   8  -6   5     4044.09     4287.98    111.56 o
   9  -6   5       85.78       87.51     23.85 o
  10  -6   5       28.64       49.17     19.99 o
  11  -6   5      124.71      124.77     23.41 o
  12  -6   5        8.29       38.90     14.26 o
  13  -6   5      260.55      206.64     31.66 o
 -13  -5   5      316.91      348.66   1315.67 o
 -12  -5   5       70.11       51.71     31.80 o
 -11  -5   5      117.29       80.79     28.08 o
 -10  -5   5      260.11      228.62     99.25 o
  -9  -5   5      134.54       90.79     30.63 o
  -8  -5   5       34.97       46.63     15.45 o
  -7  -5   5      622.95      631.25     62.45 o
  -6  -5   5       40.98       42.87     22.41 o
  -5  -5   5     1293.70     1288.60     56.24 o
  -4  -5   5      148.10      201.69     15.74 o
  -3  -5   5      126.30       98.75     26.21 o
  -2  -5   5     3196.95     3629.43     61.83 o
  -1  -5   5        0.29        9.17     10.04 o
   0  -5   5      450.22      356.47     26.68 o
   1  -5   5     2908.17     2701.61     53.13 o
   2  -5   5     1844.53     1941.32     41.80 o
   3  -5   5      139.76      185.05     17.68 o
   4  -5   5      234.42      199.43     20.46 o
   5  -5   5      102.27      130.49     19.96 o
   6  -5   5      166.62      169.22     19.82 o
   7  -5   5     1639.88     1594.86     43.20 o
   8  -5   5       11.97       19.84     16.38 o
   9  -5   5      715.60      676.11     35.93 o
  10  -5   5     1210.23     1229.25     55.65 o
  11  -5   5      146.78      136.57     25.62 o
  12  -5   5        6.41       66.25     21.32 o
  13  -5   5       40.58       49.74     27.56 o
 -12  -4   5      242.17      215.60     63.26 o
 -11  -4   5       27.94       55.72     28.20 o
 -10  -4   5      449.64      359.55     43.16 o
  -9  -4   5      483.53      533.67     49.46 o
  -8  -4   5      837.87      785.49     45.47 o
  -7  -4   5      677.52      598.89     39.91 o
  -6  -4   5      119.91       96.10     26.32 o
  -5  -4   5     1431.46     1333.53     43.03 o
  -4  -4   5      716.31      749.64     50.12 o
  -3  -4   5     1947.56     1619.30     46.05 o
  -2  -4   5     3433.52     3990.38     65.04 o
  -1  -4   5     6724.02     7132.83    101.79 o
   0  -4   5       47.37      108.55     18.67 o
   1  -4   5    15733.84    17237.46    127.85 o
   2  -4   5      191.28      189.65     19.46 o
   3  -4   5     1986.40     2039.94     67.36 o
   4  -4   5     1542.53     1387.42     50.33 o
   5  -4   5     1849.30     1902.26     45.49 o
   6  -4   5      437.59      454.42     25.97 o
   7  -4   5      284.78      259.90     23.20 o
   8  -4   5     1044.46      940.71     62.45 o
   9  -4   5     3047.70     3216.85     82.17 o
  10  -4   5      425.27      455.79     40.38 o
  11  -4   5      177.81      165.36     26.07 o
  12  -4   5      300.55      307.04     60.65 o
  13  -4   5       78.10       52.63     34.90 o
 -13  -3   5      874.92     1007.64     62.35 o
 -12  -3   5       91.07       62.78     27.34 o
 -11  -3   5      525.14      560.17     46.95 o
 -10  -3   5        0.70       35.30     15.12 o
  -9  -3   5      676.68      624.54     60.33 o
  -8  -3   5      535.32      645.60     43.90 o
  -7  -3   5     2072.59     2229.50     67.68 o
  -6  -3   5        4.64       21.59     14.33 o
  -5  -3   5       24.61       93.94     24.10 o
  -4  -3   5     1365.46     1537.27     30.73 o
  -3  -3   5     7975.79     8722.39    139.89 o
  -2  -3   5     2452.54     2647.00     43.40 o
  -1  -3   5     2218.31     2333.98     43.54 o
   0  -3   5     1714.38     1562.55     36.59 o
   1  -3   5     2692.86     3011.97     45.36 o
   2  -3   5     5614.60     5708.28     93.18 o
   3  -3   5      523.67      442.93     22.59 o
   4  -3   5     2818.15     2656.61     87.15 o
   5  -3   5     2622.94     2615.57     79.15 o
   6  -3   5      647.37      529.48     26.16 o
   7  -3   5      488.10      489.94     29.42 o
   8  -3   5     2008.36     2284.24     67.18 o
   9  -3   5      251.69      224.30     21.52 o
  10  -3   5      848.05      969.11     46.51 o
  11  -3   5      113.51      110.85     22.26 o
  12  -3   5        3.06       18.89     17.47 o
 -14  -2   5      241.10      212.72     79.07 o
 -13  -2   5      266.69      402.31     72.59 o
 -12  -2   5        2.62       18.03     36.30 o
 -11  -2   5      399.70      409.57     54.34 o
 -10  -2   5       54.29       58.10     21.13 o
  -9  -2   5       44.94       24.35     24.67 o
  -8  -2   5     3195.39     3713.58     76.06 o
  -7  -2   5      543.55      570.11     35.04 o
  -6  -2   5      357.18      392.93     41.37 o
  -5  -2   5       24.11       35.92     16.02 o
  -4  -2   5      365.86      315.46     10.58 o
  -3  -2   5     2696.46     3146.18     74.58 o
  -2  -2   5     7965.30     9017.05     53.59 o
  -1  -2   5      273.12      240.74     19.62 o
   0  -2   5     7017.52     7257.18     37.85 o
   1  -2   5     1855.76     2187.71     48.53 o
   2  -2   5      683.55      547.81     17.42 o
   3  -2   5      417.15      430.25     16.84 o
   4  -2   5        0.81        5.42      8.15 o
   5  -2   5       24.27       25.48     10.70 o
   6  -2   5       34.46       47.43     15.24 o
   7  -2   5        2.04       13.51     14.67 o
   8  -2   5      345.43      304.78     22.08 o
   9  -2   5      678.59      665.82     33.54 o
  10  -2   5       55.90       34.35     13.69 o
  11  -2   5      421.29      364.49     45.94 o
  12  -2   5       15.67       47.17     16.91 o
  13  -2   5       32.98        6.63     21.56 o
 -14  -1   5        6.59       24.94     42.87 o
 -13  -1   5       17.01       46.39     31.94 o
 -12  -1   5      292.53      220.04     43.43 o
 -11  -1   5      374.33      378.03     35.46 o
 -10  -1   5        0.05        3.86     21.04 o
  -9  -1   5       41.86       72.39     18.43 o
  -8  -1   5      735.54      747.95     39.38 o
  -7  -1   5     3595.50     4140.02     89.12 o
  -6  -1   5       19.01       38.42      7.71 o
  -5  -1   5     1487.30     1706.29     27.04 o
  -4  -1   5     3424.61     3590.19     53.80 o
  -3  -1   5      983.12     1309.10     29.87 o
  -2  -1   5     1254.30     1140.15     27.86 o
  -1  -1   5      976.39      863.42     26.63 o
   0  -1   5     2407.09     2457.98     34.71 o
   1  -1   5      344.61      292.35     26.77 o
   2  -1   5     4714.58     4851.69     55.44 o
   3  -1   5       78.97       68.14      9.76 o
   4  -1   5     6164.20     6559.50     93.44 o
   5  -1   5     1623.26     1611.72     60.44 o
   6  -1   5     2032.62     1879.44     45.19 o
   7  -1   5      180.57      168.03     18.43 o
   8  -1   5      928.78     1027.25     35.34 o
   9  -1   5       37.74       30.98     23.91 o
  10  -1   5      184.95      164.09     28.38 o
  11  -1   5        7.41        5.39     13.89 o
  13  -1   5      164.88      156.36     43.11 o
 -14   0   5      416.93      533.35     73.77 o
 -13   0   5      194.46      143.76     50.33 o
 -12   0   5       10.58       29.89     19.63 o
 -11   0   5        6.00       28.32     14.17 o
 -10   0   5       84.84       63.76     23.17 o
  -9   0   5     1366.93     1537.96     65.33 o
  -7   0   5       36.69       37.37     10.48 o
  -6   0   5     6886.45     7594.71    129.67 o
  -5   0   5      179.31      206.79     14.92 o
  -4   0   5       16.33       14.02     14.52 o
  -3   0   5     7881.69     8098.46     82.61 o
  -2   0   5     2872.36     2717.76     32.42 o
  -1   0   5     1055.16      859.11     14.58 o
   0   0   5      767.73      667.46     18.16 o
   1   0   5      121.47       92.95     15.02 o
   2   0   5       11.82        9.96      9.15 o
   3   0   5     6733.57     7032.40     91.98 o
   4   0   5       79.60       86.69     12.14 o
   5   0   5     5114.88     5423.11     69.76 o
   6   0   5      652.90      628.64     26.20 o
   7   0   5      722.13      649.42     29.25 o
   8   0   5     1143.72     1056.51     35.56 o
   9   0   5       70.40       54.61     19.40 o
  10   0   5       90.60       65.95     31.92 o
  11   0   5      302.91      372.18     67.67 o
  12   0   5        6.10       40.36     38.29 o
 -14   1   5      222.86      138.98     50.92 o
 -13   1   5       31.52       20.75     25.30 o
 -12   1   5      597.59      531.20     47.98 o
 -11   1   5        5.87       -6.84     20.47 o
 -10   1   5        1.56       13.44      8.57 o
  -9   1   5     1198.79     1243.13     49.64 o
  -8   1   5      442.55      441.63     25.27 o
  -7   1   5     4660.58     5269.29     63.58 o
  -6   1   5     2973.91     3032.61     59.58 o
  -5   1   5      275.85      241.29     12.16 o
  -4   1   5       37.76       45.32      6.53 o
  -3   1   5     1016.40     1195.53     38.26 o
  -2   1   5     2427.49     2345.46     32.84 o
  -1   1   5     1277.32     1343.35     28.04 o
   0   1   5      393.68      368.49     21.88 o
   1   1   5     2376.89     2438.63     45.53 o
   2   1   5      159.55      172.83     18.97 o
   3   1   5     1580.40     1580.55     40.65 o
   4   1   5     3594.78     3781.88     86.85 o
   5   1   5       36.47       39.63     15.83 o
   6   1   5      675.48      613.99     38.42 o
   7   1   5       20.03       35.97     37.66 o
   8   1   5       97.65      119.16     32.72 o
   9   1   5       15.37       -6.71     19.80 o
  10   1   5       69.87       35.54     19.91 o
  11   1   5        1.45      -16.69     28.55 o
  12   1   5       27.76       36.56     17.80 o
 -15   2   5       72.38      106.15     45.23 o
 -13   2   5      798.47      935.48     93.75 o
 -12   2   5        2.44      -36.02     40.42 o
 -11   2   5      314.63      231.89     31.71 o
 -10   2   5      238.68      231.14     27.23 o
  -9   2   5      487.34      417.57     24.62 o
  -8   2   5     2988.85     3043.17    108.06 o
  -7   2   5      744.71      689.47     26.22 o
  -6   2   5     2696.77     2829.05     53.78 o
  -5   2   5     4278.90     4625.87     66.18 o
  -4   2   5     1571.51     1535.30     46.90 o
  -3   2   5     2844.28     2850.11     62.10 o
  -2   2   5     2337.18     2118.36     32.00 o
  -1   2   5     1188.23     1306.47     33.21 o
   0   2   5     3481.18     3644.80     57.04 o
   1   2   5     3684.92     3694.69     75.45 o
   2   2   5       62.20       51.57     13.84 o
   3   2   5       41.26       37.13     12.35 o
   4   2   5     1718.35     1745.22     43.23 o
   5   2   5       84.28       68.42     13.90 o
   6   2   5      694.50      603.68     32.08 o
   7   2   5      606.96      537.28     43.40 o
   8   2   5      632.16      687.16     38.67 o
   9   2   5       24.37       47.38     23.90 o
  10   2   5      214.90      167.95     61.34 o
  12   2   5        3.63      -26.68     39.16 o
 -15   3   5      165.48      152.39     76.78 o
 -13   3   5      279.16      316.86     93.80 o
 -12   3   5      310.49      368.44     60.93 o
 -11   3   5       99.53      140.26     29.37 o
 -10   3   5      900.79      880.18     44.75 o
  -9   3   5      771.34      829.42     29.21 o
  -8   3   5      209.89      210.37     16.86 o
  -7   3   5     2025.98     2287.87     65.96 o
  -6   3   5     1154.37     1114.04     49.70 o
  -5   3   5       45.48       40.52     23.21 o
  -4   3   5     7447.11     7809.90    125.60 o
  -3   3   5      478.20      430.60     11.58 o
  -2   3   5     5340.59     5564.91     58.61 o
  -1   3   5       20.12       12.74     15.67 o
   0   3   5     5388.48     5554.04    141.40 o
   1   3   5       16.65       21.17     14.64 o
   2   3   5      704.28      480.82     24.56 o
   3   3   5        1.04       17.03     13.67 o
   4   3   5     2460.72     2336.90     87.29 o
   5   3   5     1733.64     1801.85     43.36 o
   6   3   5      636.08      611.96     40.00 o
   7   3   5       87.51       96.60     18.39 o
   8   3   5      453.14      437.08     30.79 o
   9   3   5       28.12       29.77     22.02 o
  10   3   5       98.81       36.88     25.15 o
  11   3   5       50.26       49.57     36.57 o
 -15   4   5      149.99       89.29     46.85 o
 -13   4   5      521.45      521.04     72.19 o
 -12   4   5      494.23      579.58     96.59 o
 -11   4   5      193.00      113.37     74.22 o
 -10   4   5      166.86      152.31     21.76 o
  -9   4   5      413.18      357.85     42.21 o
  -8   4   5     1841.50     1916.77     45.14 o
  -7   4   5        0.74       39.99     36.45 o
  -6   4   5     1365.30     1302.52     45.42 o
  -5   4   5      245.79      252.28     24.27 o
  -4   4   5       59.76       36.68     16.36 o
  -3   4   5      113.24       58.25     10.08 o
  -2   4   5    13975.19    14928.84    126.21 o
  -1   4   5      485.75      524.33     23.36 o
   0   4   5     7578.06     8123.00    113.29 o
   1   4   5      156.19      154.80     15.91 o
   2   4   5      115.25      134.50     14.94 o
   3   4   5      410.57      348.00     26.62 o
   4   4   5        2.71       23.44     12.29 o
   5   4   5      483.79      589.32     31.56 o
   6   4   5      232.40      210.19     27.94 o
   7   4   5      396.85      472.34     43.89 o
   8   4   5       13.90       14.63     36.60 o
   9   4   5      298.98      309.56     44.82 o
  10   4   5      165.21      149.83     41.37 o
  11   4   5      253.40      175.23     69.67 o
 -15   5   5        6.44       37.93     30.45 o
 -14   5   5      263.72      219.97     70.38 o
 -13   5   5        2.48       41.30     30.50 o
 -12   5   5      760.23      757.42     85.65 o
 -11   5   5       90.40       75.57     23.33 o
 -10   5   5      337.79      321.40     35.51 o
  -9   5   5      457.85      484.43     39.51 o
  -8   5   5        1.85       35.64     17.09 o
  -7   5   5       22.70       58.30     25.92 o
  -6   5   5      946.02      856.75     42.73 o
  -5   5   5        4.69      -11.31     20.20 o
  -4   5   5        0.02        6.67     14.09 o
  -3   5   5     1630.17     1549.00     36.35 o
  -2   5   5       18.77       14.67     10.74 o
  -1   5   5     3936.11     4010.08     58.56 o
   0   5   5      105.60       96.24     21.13 o
   1   5   5       12.14        2.89     12.08 o
   2   5   5      484.96      409.45     25.71 o
   3   5   5       84.32       73.08     14.88 o
   4   5   5      727.16      655.63     35.24 o
   5   5   5      728.43      756.60     42.34 o
   6   5   5       32.90       65.29     48.44 o
   7   5   5       80.28       92.78     20.55 o
   8   5   5        1.59       12.28     22.59 o
   9   5   5        1.39        5.51     20.17 o
  10   5   5      279.88      220.37     86.34 o
 -14   6   5        3.21       51.57     48.92 o
 -12   6   5       89.47       37.25     19.79 o
 -11   6   5      329.36      290.63     38.46 o
 -10   6   5      281.85      301.58     37.57 o
  -9   6   5       63.68       83.45     25.34 o
  -8   6   5      813.81      759.18     49.61 o
  -7   6   5       14.52       47.89     20.90 o
  -6   6   5      160.27      115.09     46.92 o
  -5   6   5      699.53      647.22     37.69 o
  -4   6   5      118.32      108.94     16.29 o
  -3   6   5      286.85      270.65     19.24 o
  -2   6   5     1581.99     1482.81     37.83 o
  -1   6   5       56.89       40.49     15.79 o
   0   6   5      155.82      124.09     15.70 o
   1   6   5       33.28       34.05     23.78 o
   2   6   5       12.91       19.25     18.42 o
   3   6   5     1590.22     1482.54     60.39 o
   4   6   5       58.60       69.02     30.64 o
   5   6   5      288.09      402.84     48.05 o
   6   6   5      364.27      353.83     29.37 o
   7   6   5       28.77       34.18     44.27 o
   8   6   5        0.05       -0.21     29.49 o
   9   6   5       83.39       65.52     35.37 o
 -14   7   5        1.95       47.43     35.37 o
 -12   7   5      577.15      650.02     73.51 o
 -11   7   5       17.45       45.16     24.66 o
 -10   7   5       81.32       51.87     17.86 o
  -9   7   5      142.02       84.37     49.80 o
  -8   7   5        0.82       21.76     13.09 o
  -7   7   5     1375.54     1302.07     49.90 o
  -6   7   5        2.00       52.19     19.58 o
  -5   7   5        3.46       33.00     10.35 o
  -4   7   5        1.15       11.32     11.58 o
  -3   7   5     1248.39     1235.38     32.55 o
  -2   7   5      163.71      163.38     23.68 o
  -1   7   5     2711.91     2824.55     49.99 o
   0   7   5      267.98      267.30     30.63 o
   1   7   5      664.52      606.64     36.03 o
   2   7   5      351.19      385.36     28.60 o
   3   7   5      400.76      372.87     29.60 o
   4   7   5      615.48      756.41     37.82 o
   5   7   5      360.36      327.53     30.08 o
   6   7   5        8.80       -0.67     13.91 o
   7   7   5       22.49       59.17     31.58 o
   8   7   5       56.73       61.33     24.47 o
 -14   8   5       38.85       73.04     53.17 o
 -13   8   5        9.66       42.93     29.27 o
 -12   8   5        2.63       33.18     27.10 o
 -11   8   5      134.45      150.87     43.69 o
 -10   8   5      324.92      357.28     43.60 o
  -9   8   5      643.00      702.73     63.17 o
  -8   8   5      209.73      269.68     38.93 o
  -7   8   5     1340.29     1261.52    148.63 o
  -6   8   5     2363.97     2419.27     81.30 o
  -5   8   5      525.83      555.96     41.88 o
  -4   8   5       58.00       54.59     13.41 o
  -3   8   5        2.75       23.43     13.46 o
  -2   8   5      276.03      277.30     27.05 o
  -1   8   5      370.40      360.62     27.89 o
   0   8   5       18.78       31.51     13.71 o
   1   8   5       12.32       -1.80     14.01 o
   2   8   5      839.38      869.95     46.74 o
   3   8   5        0.93       32.06     17.86 o
   4   8   5      211.88      191.43     24.51 o
   5   8   5     1096.77     1187.59     51.83 o
   6   8   5       37.29       75.43     26.29 o
   7   8   5       18.86       -3.75     33.64 o
   8   8   5        2.49       51.11     37.01 o
 -13   9   5      141.42       74.81     28.63 o
 -12   9   5      154.07       69.30     31.30 o
 -11   9   5       91.57       83.70     27.68 o
 -10   9   5       76.77       71.20     27.49 o
  -9   9   5       48.06       27.58     21.92 o
  -8   9   5      355.87      332.90     44.09 o
  -7   9   5     1620.07     1732.11     78.08 o
  -6   9   5      651.41      699.57     55.00 o
  -5   9   5      486.28      556.23     77.89 o
  -4   9   5       26.87       44.72     22.05 o
  -3   9   5       72.51       62.54     14.74 o
  -2   9   5      174.52      186.66     23.02 o
  -1   9   5      166.65      148.00     36.91 o
   0   9   5        0.43       36.85     15.11 o
   1   9   5      676.96      710.99     44.23 o
   2   9   5        6.36       19.45     18.69 o
   3   9   5      638.81      622.29     41.37 o
   4   9   5      447.14      496.80     59.18 o
   5   9   5       44.43       24.04     15.70 o
   6   9   5      109.62      -14.72     34.20 o
   7   9   5        6.36       64.47     43.59 o
 -13  10   5       83.75       30.44     30.45 o
 -12  10   5       50.16       70.20     31.18 o
 -11  10   5       22.94       22.41     21.71 o
 -10  10   5        1.61       11.79     54.04 o
  -9  10   5      703.28      710.33     57.03 o
  -8  10   5      556.55      592.09     52.68 o
  -7  10   5       33.91       40.44     36.06 o
  -6  10   5     1031.38     1131.91     73.68 o
  -5  10   5      542.84      540.20     62.31 o
  -4  10   5      200.28      204.81     39.38 o
  -3  10   5       71.88       58.59     49.02 o
  -2  10   5      280.36      233.50     43.06 o
  -1  10   5      130.53      189.36     29.06 o
   0  10   5      222.17      232.04     31.90 o
   1  10   5      133.87      100.74     27.58 o
   2  10   5       49.49       38.75     15.29 o
   3  10   5        0.64       40.19     17.39 o
   4  10   5      255.03      270.13     35.60 o
   5  10   5      122.37      113.17     57.05 o
 -12  11   5      479.17      486.98    147.71 o
 -11  11   5       25.04       33.88     33.58 o
 -10  11   5       24.90       54.23     26.83 o
  -9  11   5       32.45       49.84     25.95 o
  -8  11   5      142.57      107.75     48.05 o
  -7  11   5      124.87      210.22     37.18 o
  -6  11   5      262.77      363.18    102.40 o
  -5  11   5      735.08      830.66     62.88 o
  -4  11   5      692.29      722.32     90.32 o
  -3  11   5      172.32      167.65     45.54 o
  -2  11   5        9.34       31.17     57.06 o
  -1  11   5      199.81      195.52     27.49 o
   0  11   5      121.61       76.16     24.85 o
   1  11   5      324.58      374.00     38.39 o
   2  11   5      357.01      345.23     39.05 o
   3  11   5       27.15       20.08     24.58 o
   4  11   5       14.09       49.01     24.67 o
 -11  12   5      187.73      180.11     71.84 o
 -10  12   5        4.49       67.84     58.25 o
  -8  12   5        0.55      -12.62     41.29 o
  -7  12   5      286.06      228.42    171.31 o
  -6  12   5       35.33       72.01     37.24 o
  -5  12   5      362.95      304.10     47.30 o
  -4  12   5       21.15       39.44     33.32 o
  -3  12   5      274.68      220.95     81.44 o
  -2  12   5       24.98       46.24     23.98 o
  -1  12   5       46.42       81.01     29.18 o
   0  12   5       97.68      121.29     33.24 o
   1  12   5       84.08       74.49     19.12 o
  -9  13   5        1.24        4.10     36.64 o
  -8  13   5      123.74      185.51     49.40 o
  -7  13   5      104.70       97.25     52.34 o
  -6  13   5       51.49       72.79     33.18 o
  -5  13   5      109.22       80.30     39.93 o
   0  13   5       57.47       77.46     57.72 o
  -7  14   5       63.32      124.35     51.71 o
  -6  14   5      117.49       54.48     76.64 o
  -5  14   5      259.46      234.95     50.78 o
  -4  14   5       15.88       78.57     67.89 o
  -3  14   5       43.14       45.88     17.91 o
  -1 -16   6        2.89       72.15     57.38 o
   0 -16   6       24.81       56.02     31.35 o
   1 -16   6      261.33      266.85     85.18 o
   2 -16   6       90.38       59.76     39.21 o
   3 -16   6        2.76      107.51     48.40 o
   4 -16   6        2.94       36.42     38.51 o
   5 -16   6      249.63      210.98     40.37 o
   6 -16   6      176.39      161.08     60.24 o
   7 -16   6      365.84      312.59     79.69 o
  -3 -15   6      250.52      149.44     47.37 o
  -2 -15   6        0.99       53.94     26.38 o
  -1 -15   6       18.94       31.15     45.01 o
   0 -15   6      184.33       59.46     32.02 o
   1 -15   6      161.01      127.93     30.23 o
   2 -15   6       16.89       44.70     19.71 o
   3 -15   6       11.82       35.11     47.54 o
   4 -15   6       84.14      106.86     51.80 o
   5 -15   6        0.93       61.47     32.49 o
   6 -15   6       73.46       95.78     41.65 o
   7 -15   6        7.02       18.79     34.44 o
   8 -15   6      431.07      404.28     55.91 o
   9 -15   6       38.73       70.91     30.77 o
  -5 -14   6        8.97       44.79     25.27 o
  -4 -14   6      349.57      315.48     50.33 o
  -3 -14   6      100.52       42.48     26.11 o
  -1 -14   6       89.79      108.92     26.79 o
   0 -14   6        9.34       54.61     22.34 o
   1 -14   6      808.92      903.51     50.35 o
   2 -14   6       98.28      152.91     32.42 o
   3 -14   6      917.36      957.59     48.82 o
   4 -14   6      195.74      106.66     27.44 o
   5 -14   6      361.50      391.73     73.72 o
   6 -14   6       40.44       60.91     15.55 o
   7 -14   6      509.46      509.44     47.42 o
   8 -14   6       64.00       54.39     45.63 o
   9 -14   6      606.57      826.05     59.47 o
  10 -14   6       15.06       26.45     15.72 o
  -6 -13   6      102.42       70.20     28.10 o
  -5 -13   6      252.12      266.36     63.78 o
  -4 -13   6      343.93      317.68     74.96 o
  -3 -13   6      591.28      622.51     63.02 o
  -2 -13   6      141.74      157.08     24.41 o
  -1 -13   6      275.38      262.77     33.80 o
   0 -13   6      167.87      155.55     27.64 o
   1 -13   6      403.01      421.55     45.48 o
   2 -13   6      607.79      602.44     46.67 o
   3 -13   6        8.58       50.45     25.58 o
   4 -13   6       30.54       39.90     24.40 o
   5 -13   6        0.95       30.90     17.98 o
   6 -13   6      177.37      223.89     64.01 o
   7 -13   6      125.56      128.14     22.38 o
   8 -13   6       87.38       41.11     15.20 o
   9 -13   6      180.29      159.11     48.01 o
  10 -13   6      118.25       80.07     53.20 o
  11 -13   6       55.75       35.06     21.97 o
  -7 -12   6        7.49       52.49     23.42 o
  -5 -12   6        0.20       20.53     24.32 o
  -4 -12   6      175.84      123.29     65.24 o
  -3 -12   6      426.46      438.92     46.33 o
  -2 -12   6        1.96       35.17     18.58 o
  -1 -12   6        5.13       35.16     23.82 o
   0 -12   6       21.25       44.48     16.43 o
   1 -12   6       27.16       28.36     16.02 o
   2 -12   6      178.80      162.68     46.47 o
   3 -12   6       95.44       86.65     60.65 o
   4 -12   6      525.13      558.37     45.15 o
   5 -12   6        6.24       25.64     15.92 o
   6 -12   6        6.38       61.81     21.08 o
   7 -12   6      184.54      203.30     30.31 o
   8 -12   6      320.90      317.86     40.10 o
   9 -12   6       70.01       83.48     20.99 o
  10 -12   6      255.03      282.71     47.52 o
  11 -12   6       34.71       40.75     23.49 o
  12 -12   6       53.78       72.45     45.83 o
  -8 -11   6       21.58       92.63     51.98 o
  -7 -11   6      118.74      102.59     42.36 o
  -6 -11   6       68.70       59.56     37.51 o
  -5 -11   6      580.85      556.95     54.95 o
  -4 -11   6      140.36      186.24     44.69 o
  -3 -11   6      144.34      113.25     23.89 o
  -2 -11   6        2.12       38.33     15.33 o
  -1 -11   6      193.26      188.00     25.14 o
   0 -11   6      616.92      571.15     34.76 o
   1 -11   6     1137.64     1102.29     51.05 o
   2 -11   6      381.60      396.50     42.73 o
   3 -11   6      136.06      134.83     27.97 o
   4 -11   6      307.25      296.22     37.71 o
   5 -11   6       36.34       61.51     18.84 o
   6 -11   6      710.65      793.61     48.69 o
   7 -11   6       38.10       66.53     24.04 o
   8 -11   6      167.10      160.74     36.15 o
   9 -11   6       63.82       80.12     19.06 o
  10 -11   6        7.41       28.21     19.52 o
  11 -11   6       77.43       62.30     23.54 o
  12 -11   6      172.39       62.93     34.60 o
  -9 -10   6      241.78      194.05     38.05 o
  -7 -10   6      221.78      235.62     39.19 o
  -6 -10   6      117.85      125.43     42.27 o
  -5 -10   6       26.46       65.76     32.92 o
  -4 -10   6      705.65      692.32     37.96 o
  -3 -10   6      356.96      328.73     29.03 o
  -2 -10   6      471.77      410.43     36.81 o
  -1 -10   6       32.05       71.03     20.50 o
   0 -10   6     2861.64     2998.05    103.30 o
   1 -10   6      982.21      895.15     50.30 o
   2 -10   6     2189.76     2244.08     55.66 o
   3 -10   6       54.05       55.67     19.54 o
   4 -10   6      494.20      391.67     29.94 o
   5 -10   6     1144.06     1167.42     41.37 o
   6 -10   6      189.66      231.69     36.47 o
   7 -10   6      695.76      703.03     38.92 o
   8 -10   6      142.31      162.33     26.49 o
   9 -10   6       31.75       20.68     16.37 o
  10 -10   6       35.06       54.93     19.94 o
  11 -10   6       85.42       87.80     20.83 o
  12 -10   6        1.19       48.35     21.95 o
 -10  -9   6      175.55      212.19     57.27 o
  -8  -9   6      713.63      767.13     54.00 o
  -7  -9   6      127.33      127.18     42.28 o
  -6  -9   6      591.81      661.46     61.82 o
  -5  -9   6      774.67      843.62     61.24 o
  -4  -9   6      781.19      684.24     36.75 o
  -3  -9   6       84.63       76.33     16.65 o
  -2  -9   6       34.15       49.63     16.92 o
  -1  -9   6      471.69      473.88     29.16 o
   0  -9   6      474.64      455.35     31.31 o
   1  -9   6     2272.97     2073.51     58.24 o
   2  -9   6      762.83      712.82     36.43 o
   3  -9   6      540.15      468.04     34.75 o
   4  -9   6      615.28      564.73     37.30 o
   5  -9   6       48.93       14.18     11.83 o
   6  -9   6     1832.11     2078.92     74.07 o
   7  -9   6       53.93       39.84     13.69 o
   8  -9   6     1053.50     1148.18     48.11 o
   9  -9   6        4.01       21.61     17.83 o
  10  -9   6       45.91       55.90     16.44 o
  11  -9   6       27.50       38.48     12.98 o
  12  -9   6      345.19      264.78     33.49 o
  13  -9   6       36.70       44.47     35.24 o
 -11  -8   6       21.78       35.98     32.12 o
  -9  -8   6      198.05      248.40     69.28 o
  -8  -8   6       18.24       61.23     16.22 o
  -7  -8   6      321.73      353.32     51.60 o
  -6  -8   6        4.68       42.60     24.30 o
  -5  -8   6      899.28      756.76     53.60 o
  -4  -8   6        9.41       30.96     15.14 o
  -3  -8   6       14.39       32.45     13.32 o
  -2  -8   6      969.10      981.16     36.19 o
  -1  -8   6      238.37      212.69     21.18 o
   0  -8   6       85.94       97.81     19.92 o
   1  -8   6       47.05       47.08     12.27 o
   2  -8   6     1977.48     1957.07     48.51 o
   3  -8   6      608.99      538.41     31.80 o
   4  -8   6        3.45       14.42     10.68 o
   5  -8   6        8.49       -0.34     25.80 o
   6  -8   6      909.98      831.91     41.94 o
   7  -8   6      233.84      216.10     27.06 o
   8  -8   6        3.47       31.64     15.76 o
   9  -8   6      189.38      212.03     27.51 o
  10  -8   6       13.07       38.84     12.30 o
  11  -8   6       60.78       74.50     24.55 o
  12  -8   6      452.41      465.55     40.68 o
  13  -8   6       52.99       23.63     84.19 o
 -11  -7   6      202.86      188.74     65.22 o
 -10  -7   6       45.10       19.34     28.72 o
  -9  -7   6       15.75       74.35     24.52 o
  -8  -7   6       99.39       93.69     35.93 o
  -7  -7   6       14.95      -15.32     24.39 o
  -6  -7   6       21.43       50.21     20.15 o
  -5  -7   6      509.81      483.42     23.97 o
  -4  -7   6      767.42      922.79     41.52 o
  -3  -7   6      908.77     1002.45     32.20 o
  -2  -7   6      155.67      192.21     24.81 o
  -1  -7   6     1840.74     1955.59     48.81 o
   0  -7   6     1566.72     1498.28     45.12 o
   1  -7   6       98.77      135.53     17.21 o
   2  -7   6      299.94      241.27     27.38 o
   3  -7   6      192.26      186.04     20.12 o
   4  -7   6      436.76      453.76     29.22 o
   5  -7   6      266.60      219.51     27.51 o
   6  -7   6     1107.45     1071.12     47.80 o
   7  -7   6     1809.86     1841.22     62.60 o
   8  -7   6     2681.54     2825.76     52.48 o
   9  -7   6      237.62      224.28     26.80 o
  10  -7   6       40.11       71.73     22.03 o
  11  -7   6       76.64       88.04     24.45 o
  12  -7   6        2.35       21.03     24.91 o
  13  -7   6        7.83       48.57     34.94 o
 -12  -6   6       51.01       68.98     34.78 o
 -11  -6   6      121.62      135.21     30.29 o
 -10  -6   6       79.05       58.13     25.08 o
  -9  -6   6      549.44      587.07     52.56 o
  -8  -6   6       41.29       73.74     26.69 o
  -7  -6   6       58.13       51.96     18.68 o
  -6  -6   6      300.31      295.68     78.16 o
  -5  -6   6      246.65      290.85     17.73 o
  -4  -6   6     2792.92     3023.05     78.42 o
  -3  -6   6      552.44      546.71     26.57 o
  -2  -6   6     2863.43     2831.09     66.45 o
  -1  -6   6      433.80      383.27     22.02 o
   0  -6   6     2799.59     2499.90     55.14 o
   1  -6   6        5.24       30.22      9.86 o
   2  -6   6      593.22      527.76     27.06 o
   3  -6   6       12.61       46.32     17.07 o
   4  -6   6     2012.15     1862.16     46.36 o
   5  -6   6      169.64      184.38     24.26 o
   6  -6   6     1492.85     1407.21     41.27 o
   7  -6   6      122.66       83.57     14.97 o
   8  -6   6      134.68      134.59     18.87 o
   9  -6   6      162.55      156.62     29.47 o
  10  -6   6       41.36       39.17     19.34 o
  11  -6   6      194.77      155.07     31.78 o
  12  -6   6       56.28       69.65     18.24 o
  13  -6   6      196.86       63.33     36.21 o
 -13  -5   6      274.35      236.91    111.22 o
 -12  -5   6       77.82       51.66     29.92 o
 -11  -5   6       89.34       96.46     45.24 o
 -10  -5   6     1132.34     1200.52     91.72 o
  -9  -5   6      174.26      231.89     66.88 o
  -8  -5   6     1708.04     2163.73    114.29 o
  -7  -5   6      341.56      275.34     52.19 o
  -6  -5   6      362.20      353.31     37.14 o
  -5  -5   6        8.27       10.48     12.47 o
  -4  -5   6     3301.83     3621.77     52.10 o
  -3  -5   6        3.68       11.48      8.96 o
  -2  -5   6     4928.88     4946.23     64.52 o
  -1  -5   6     1893.27     1887.25     49.35 o
   0  -5   6     5664.28     6059.42     71.19 o
   1  -5   6      639.77      625.75     26.08 o
   2  -5   6     2172.85     2463.64     84.41 o
   3  -5   6      934.15      791.98     28.22 o
   4  -5   6       31.27       33.93     15.04 o
   5  -5   6      825.54      794.49     29.94 o
   6  -5   6        2.85       28.30     10.68 o
   7  -5   6      873.47      936.98     35.73 o
   8  -5   6      778.01      759.81     32.75 o
   9  -5   6      830.36      850.32     41.38 o
  10  -5   6      676.43      548.80     38.89 o
  11  -5   6       69.26       71.80     19.71 o
  12  -5   6      145.88      180.66     55.92 o
 -13  -4   6       11.04       46.68     39.54 o
 -12  -4   6       41.96       76.69     39.78 o
 -11  -4   6      484.17      519.46     75.70 o
 -10  -4   6       64.77       69.92     32.89 o
  -9  -4   6      730.60      816.89     55.02 o
  -8  -4   6       27.73       -3.80     21.36 o
  -7  -4   6       97.89      109.79     29.08 o
  -6  -4   6       31.48       39.59     10.52 o
  -5  -4   6      119.18      196.00     45.32 o
  -4  -4   6       54.49       45.51      9.37 o
  -3  -4   6     2184.04     2384.29     45.52 o
  -2  -4   6      154.24      199.11     18.08 o
  -1  -4   6      832.58      917.25     29.12 o
   0  -4   6      519.55      516.66     26.56 o
   1  -4   6     1762.00     1943.46     42.65 o
   2  -4   6     2370.08     2612.98     67.23 o
   3  -4   6     3810.40     4081.77    127.54 o
   4  -4   6     4314.26     4118.07     72.09 o
   5  -4   6      685.77      653.36     26.97 o
   6  -4   6      560.72      518.00     25.72 o
   7  -4   6      563.76      509.97     29.78 o
   8  -4   6      103.63      105.06     17.82 o
   9  -4   6       16.46        1.26     14.89 o
  10  -4   6       65.56       46.44     23.10 o
  11  -4   6      530.06      531.66     37.00 o
  12  -4   6       26.97       -0.42     32.80 o
  13  -4   6      306.90      306.63     46.76 o
 -13  -3   6       37.50       10.19     32.42 o
 -12  -3   6       75.20       81.98     31.53 o
 -11  -3   6       46.94       82.33     27.75 o
 -10  -3   6     1597.07     1937.04     77.94 o
  -9  -3   6      495.73      588.21     41.56 o
  -8  -3   6     3637.85     4182.26    138.03 o
  -7  -3   6      193.60      176.67     21.71 o
  -6  -3   6      420.46      372.23     30.18 o
  -5  -3   6      645.37      621.34     17.03 o
  -4  -3   6      497.17      391.58     16.52 o
  -3  -3   6      451.94      595.05     19.53 o
  -2  -3   6     1297.34     1298.95     40.48 o
  -1  -3   6     2367.38     2552.89     43.74 o
   0  -3   6     3198.73     3278.67     62.39 o
   1  -3   6     2482.88     2497.49     85.36 o
   2  -3   6        7.97       17.63      9.79 o
   3  -3   6     4527.99     4235.47     56.16 o
   4  -3   6      410.06      406.63     29.15 o
   5  -3   6      387.31      351.57     19.58 o
   6  -3   6      334.42      300.44     19.89 o
   7  -3   6       91.33      139.32     18.91 o
   8  -3   6       88.38      104.36     19.18 o
   9  -3   6      469.62      488.42     29.65 o
  10  -3   6       48.37       62.87     17.95 o
  11  -3   6      556.47      713.60     79.40 o
  13  -3   6       77.48      108.15     52.17 o
 -14  -2   6       12.99       46.77     25.24 o
 -13  -2   6       82.25       72.56     20.02 o
 -12  -2   6       19.85       31.25     44.27 o
 -11  -2   6      405.44      477.16    113.10 o
 -10  -2   6       81.30       63.08     21.61 o
  -9  -2   6     1893.42     2328.28     67.62 o
  -8  -2   6       91.57       69.85     21.15 o
  -7  -2   6      626.64      673.87     39.56 o
  -6  -2   6       61.46       56.35     16.94 o
  -5  -2   6     4405.05     4686.83     56.87 o
  -4  -2   6     1254.50     1195.12     29.66 o
  -3  -2   6     1428.39     1399.32     34.93 o
  -2  -2   6      629.23      737.61     23.26 o
  -1  -2   6     4397.04     4371.77     66.43 o
   0  -2   6      171.54      155.55     12.16 o
   1  -2   6     4124.52     4025.67     59.46 o
   2  -2   6     1727.72     1640.18     25.72 o
   3  -2   6     1090.26      877.38     19.20 o
   4  -2   6     1999.69     1851.25     40.09 o
   5  -2   6     1728.94     1653.97     37.08 o
   6  -2   6      212.58      228.80     22.95 o
   7  -2   6        0.42       15.80     22.79 o
   8  -2   6        3.72        4.75     12.11 o
   9  -2   6      285.65      265.97     29.05 o
  10  -2   6      119.76       94.13     24.14 o
  11  -2   6        4.81       53.83     37.36 o
  12  -2   6      110.22      112.33     49.53 o
  13  -2   6       41.95       85.82     40.37 o
 -14  -1   6        4.94       63.09     37.37 o
 -13  -1   6       64.80       25.69     22.90 o
 -12  -1   6        7.87       74.38     27.01 o
 -11  -1   6       30.37       74.51     25.88 o
 -10  -1   6     1229.62     1360.76     61.46 o
  -9  -1   6      677.60      633.52     40.73 o
  -8  -1   6     2362.82     2662.40     73.91 o
  -7  -1   6     1188.52     1072.22     31.19 o
  -6  -1   6     2207.04     2277.52     64.06 o
  -5  -1   6       77.53      122.14     11.58 o
  -4  -1   6       26.40       47.86     10.72 o
  -3  -1   6      301.52      288.00     17.16 o
  -2  -1   6        7.79        5.67      9.76 o
  -1  -1   6     1820.62     1753.07     48.44 o
   0  -1   6     3698.17     4328.03     54.99 o
   1  -1   6     3573.43     4120.48    103.39 o
   2  -1   6      527.64      537.23     22.59 o
   3  -1   6      293.44      275.13     19.20 o
   4  -1   6      808.43      700.92     26.30 o
   5  -1   6     3121.36     3020.59     48.01 o
   6  -1   6        4.54       17.07     11.05 o
   7  -1   6        8.92       16.88     20.99 o
   8  -1   6     1561.78     1650.00    118.00 o
   9  -1   6        8.27       28.72     18.56 o
  10  -1   6       37.34       41.98     15.15 o
  11  -1   6      361.22      386.16     73.03 o
 -14   0   6      108.89      127.04     60.42 o
 -13   0   6       15.86       44.94     49.05 o
 -12   0   6        0.76        9.42     45.19 o
 -11   0   6     1016.05     1069.34     63.42 o
 -10   0   6      217.40      222.42     46.94 o
  -9   0   6       48.38       72.32     18.69 o
  -8   0   6     1547.88     1620.19     40.07 o
  -7   0   6      190.12      168.17     15.06 o
  -6   0   6      261.44      262.88     22.98 o
  -5   0   6       22.36        1.27     12.19 o
  -4   0   6    10475.15    11225.37    105.71 o
  -3   0   6    11519.43    13554.38    392.28 o
  -2   0   6      520.46      311.33     19.66 o
  -1   0   6     1266.86     1261.31     30.70 o
   0   0   6      264.88      143.27     27.09 o
   1   0   6     2448.41     2565.81     44.06 o
   2   0   6     3405.21     3208.31     52.95 o
   3   0   6     3338.40     3357.92     62.37 o
   4   0   6     1841.15     1723.83     42.63 o
   5   0   6      759.31      635.31     51.39 o
   6   0   6       40.17       56.82     20.01 o
   7   0   6     1532.73     1584.50     63.57 o
   8   0   6        5.51       40.11     14.19 o
   9   0   6      408.41      395.80     45.06 o
  10   0   6      459.64      427.87     57.85 o
  12   0   6      234.43       69.24     37.47 o
 -14   1   6      316.33      279.85     72.84 o
 -13   1   6       56.05       64.52     48.19 o
 -12   1   6      417.37      456.50     76.59 o
 -11   1   6      246.12      186.63     26.77 o
 -10   1   6      778.31      738.38     47.05 o
  -9   1   6     1196.18     1263.61     46.89 o
  -8   1   6      181.95      176.31     26.05 o
  -7   1   6     1420.93     1325.72     32.99 o
  -6   1   6     3850.97     3989.77     51.05 o
  -5   1   6      178.72      151.93     10.67 o
  -4   1   6     8078.42     9112.08     87.42 o
  -3   1   6      915.04      960.99     41.32 o
  -2   1   6     9384.82    11129.39    105.27 o
  -1   1   6      298.55      296.25     15.80 o
   0   1   6      441.40      505.95     21.93 o
   1   1   6     1530.71     1687.38     33.50 o
   2   1   6      463.48      406.08     21.72 o
   3   1   6     2874.29     2888.66    141.12 o
   4   1   6     2881.94     2683.67     56.18 o
   5   1   6      571.24      515.71     36.26 o
   6   1   6      301.65      292.53     37.70 o
   7   1   6      844.04      793.04     41.52 o
   8   1   6       49.47       55.78     16.21 o
   9   1   6      322.22      288.68     37.27 o
  10   1   6        3.04       14.12     18.70 o
  12   1   6      282.90      178.04     52.87 o
 -15   2   6       31.87       36.00     26.71 o
 -14   2   6      603.45      740.89     89.41 o
 -13   2   6      702.41      765.58     83.69 o
 -12   2   6      200.33      269.65     66.98 o
 -11   2   6      855.39      791.19     85.48 o
 -10   2   6      182.78      150.43     20.94 o
  -9   2   6      343.16      309.17     20.81 o
  -8   2   6      526.85      419.74     21.54 o
  -7   2   6      154.23      187.25     13.53 o
  -6   2   6        3.73       13.76     11.66 o
  -5   2   6     6455.92     6771.29    152.72 o
  -4   2   6     3857.38     4018.91     88.20 o
  -3   2   6     9470.29     9812.47    170.78 o
  -2   2   6      855.92      759.59     22.23 o
  -1   2   6     4185.88     4347.93    106.93 o
   0   2   6      312.41      271.43     17.07 o
   1   2   6      252.06      235.05     22.49 o
   2   2   6     2153.03     2264.24     51.95 o
   3   2   6      976.73      847.91     28.92 o
   4   2   6      116.18      135.03     18.36 o
   5   2   6     1733.04     1675.35     91.39 o
   6   2   6      103.05       91.83     18.93 o
   7   2   6        6.22       23.47     13.06 o
   8   2   6      112.56      115.32     21.95 o
   9   2   6      235.45      173.58    100.17 o
  11   2   6        3.03       42.36     20.92 o
 -15   3   6      119.23      115.88     69.86 o
 -14   3   6      989.67     1200.38    108.22 o
 -13   3   6        7.59       40.43     28.34 o
 -12   3   6      643.46      619.09     72.45 o
 -11   3   6      430.29      376.57     70.76 o
 -10   3   6      174.15      171.79     22.34 o
  -9   3   6        5.76       26.85     16.18 o
  -8   3   6       83.07       50.39     10.58 o
  -7   3   6       15.21       27.12     12.89 o
  -6   3   6      102.72      100.03     17.48 o
  -5   3   6     1047.68     1133.70     42.79 o
  -4   3   6     3857.67     4105.61    111.32 o
  -3   3   6      957.29      819.31     47.56 o
  -2   3   6     1124.23     1305.68    125.22 o
  -1   3   6      357.83      342.46     17.63 o
   0   3   6      920.56      928.06     30.83 o
   1   3   6     4894.10     5195.79    133.23 o
   2   3   6      548.25      457.22     22.53 o
   3   3   6      772.27      593.88     28.42 o
   4   3   6      929.95      886.19     39.54 o
   5   3   6      596.94      576.11     32.80 o
   6   3   6      428.65      406.27     36.25 o
   7   3   6      245.72      207.92     24.39 o
   8   3   6       11.40       -4.76     13.00 o
   9   3   6      257.89      350.41     77.20 o
  11   3   6      106.85       95.26     56.69 o
 -15   4   6      143.47      111.41     43.22 o
 -14   4   6        1.09       47.15     29.28 o
 -13   4   6        1.92       42.21     24.18 o
 -12   4   6     1366.87     1450.98     94.41 o
 -11   4   6      109.51      100.38     47.59 o
 -10   4   6       32.15       63.20     19.15 o
  -9   4   6      889.23      935.74     43.86 o
  -8   4   6      539.74      576.09     38.98 o
  -7   4   6     1487.75     1551.74     66.68 o
  -6   4   6      563.42      581.14     53.90 o
  -5   4   6     4279.98     4269.27     77.23 o
  -4   4   6       99.54      104.69     42.84 o
  -3   4   6     4210.61     4689.00    152.59 o
  -2   4   6       21.21        9.84     15.23 o
  -1   4   6     4877.82     5181.65    117.97 o
   0   4   6      798.45      764.69     31.60 o
   1   4   6     1476.34     1388.58     37.16 o
   2   4   6     1442.32     1341.64     49.51 o
   3   4   6      378.57      332.93     27.10 o
   4   4   6      123.25      138.27     17.07 o
   5   4   6      406.14      374.39     30.00 o
   6   4   6       32.18       30.44     14.87 o
   7   4   6        6.46       32.47     21.74 o
   8   4   6      234.21      176.15     52.94 o
  10   4   6      840.98      953.65     82.05 o
 -14   5   6       33.01       57.42     32.52 o
 -12   5   6       12.37       36.26     26.88 o
 -11   5   6     1128.40     1116.49     89.24 o
 -10   5   6      882.99      964.68     55.33 o
  -9   5   6      213.23      213.13     31.89 o
  -8   5   6      417.97      445.23     57.90 o
  -7   5   6       13.55       11.09     26.15 o
  -6   5   6     1155.75     1142.15     81.61 o
  -5   5   6     1495.30     1410.59     60.41 o
  -4   5   6      103.56       47.06     11.66 o
  -3   5   6     2032.57     2282.29    155.29 o
  -2   5   6      408.60      441.00     20.73 o
  -1   5   6      126.22      140.15     16.21 o
   0   5   6     1749.23     1748.76     51.85 o
   1   5   6     1440.19     1400.02     38.96 o
   2   5   6     2036.37     2129.26     57.85 o
   3   5   6      341.21      334.63     28.21 o
   4   5   6      119.76      118.82     21.29 o
   5   5   6       30.99       19.35     15.57 o
   6   5   6      889.80      853.51     45.69 o
   7   5   6       16.98       11.00     30.82 o
   8   5   6       99.86      117.19     47.42 o
   9   5   6      347.04      451.59     62.16 o
 -14   6   6       54.30       59.07     42.08 o
 -13   6   6       12.33      -12.54     29.55 o
 -12   6   6      460.85      510.36     63.42 o
 -11   6   6       75.85       58.71     22.26 o
 -10   6   6      387.74      409.01     42.45 o
  -9   6   6      400.64      392.07     45.33 o
  -8   6   6      122.40       99.88     27.02 o
  -7   6   6     1215.31     1324.14     51.95 o
  -6   6   6     1101.92     1071.64     55.67 o
  -5   6   6      608.24      580.27     46.39 o
  -4   6   6      843.18      799.38     67.63 o
  -3   6   6       18.81       17.99     18.31 o
  -2   6   6       44.72       48.81     11.89 o
  -1   6   6      341.77      258.75     20.73 o
   0   6   6       23.30       22.64     15.10 o
   1   6   6     1479.98     1604.94     48.93 o
   2   6   6       17.18       32.93     17.03 o
   3   6   6      281.72      230.49     23.05 o
   4   6   6      208.95      248.31     30.22 o
   5   6   6      127.90      161.48     33.49 o
   6   6   6       34.79       48.62     13.50 o
   7   6   6        6.75       30.87     21.19 o
   9   6   6       11.90       10.03     26.38 o
 -14   7   6      174.87      106.82     51.71 o
 -12   7   6       46.01       28.07     29.03 o
 -11   7   6       23.45       37.38     14.13 o
 -10   7   6      274.48      222.84     43.37 o
  -9   7   6      423.82      433.79     57.46 o
  -8   7   6      686.60      670.26     46.12 o
  -7   7   6       29.42       37.25     14.17 o
  -6   7   6     1154.65     1149.70     55.45 o
  -5   7   6      387.87      372.54     38.92 o
  -4   7   6      648.51      720.12     53.55 o
  -3   7   6      718.83      622.90     32.07 o
  -2   7   6      265.98      246.81     26.41 o
  -1   7   6        2.28       22.64     10.33 o
   0   7   6     1374.39     1559.80     57.78 o
   1   7   6       84.77       52.91     20.35 o
   2   7   6      671.49      696.29     40.92 o
   3   7   6      323.82      349.36     31.92 o
   4   7   6      566.35      543.26     40.55 o
   5   7   6     1270.21     1255.43     75.99 o
   6   7   6       30.33        5.71     15.52 o
   7   7   6       29.38       66.04     40.61 o
   8   7   6       44.40       28.88     26.99 o
 -14   8   6      230.95      114.95     49.60 o
 -13   8   6      137.84      128.77     40.37 o
 -12   8   6      182.80      157.52     53.03 o
 -11   8   6        6.63       30.71     22.27 o
 -10   8   6       48.71       45.39     21.91 o
  -9   8   6       44.46       68.25     24.29 o
  -8   8   6      132.85      123.63     30.47 o
  -7   8   6     3056.76     3467.19     99.78 o
  -6   8   6     3279.87     3508.58    121.93 o
  -5   8   6     4165.12     4883.76    133.13 o
  -4   8   6      106.03       63.19     78.73 o
  -3   8   6      213.82      212.00     19.78 o
  -2   8   6        0.03       43.53     16.07 o
  -1   8   6     1152.16     1131.69     42.09 o
   0   8   6       17.94       24.25     13.51 o
   1   8   6      898.68      910.51     45.10 o
   2   8   6       57.97       93.67     27.00 o
   3   8   6      209.40      162.11     30.19 o
   4   8   6      848.04      975.25     49.27 o
   5   8   6      316.14      284.14     26.40 o
   7   8   6        6.52       39.37     38.65 o
 -13   9   6      280.07      356.39    107.94 o
 -12   9   6       84.40      104.37     46.04 o
 -11   9   6       88.35       84.27     42.96 o
 -10   9   6       22.37       56.89     25.70 o
  -9   9   6      186.86      246.21     36.71 o
  -8   9   6      142.50       90.72     33.60 o
  -7   9   6      769.81      901.75     79.17 o
  -6   9   6     1823.27     1819.10    113.39 o
  -5   9   6        6.10       10.95     23.37 o
  -4   9   6        6.53       59.75     44.22 o
  -3   9   6      229.64      213.88     35.42 o
  -2   9   6      442.19      406.19     28.53 o
  -1   9   6       31.12       30.59     10.07 o
   0   9   6      756.46      900.80     52.37 o
   1   9   6       31.25       58.73     20.25 o
   2   9   6       47.01       54.87     15.59 o
   3   9   6       19.44       24.53     22.24 o
   4   9   6      355.77      446.80     38.85 o
   5   9   6       65.80       37.85     21.82 o
   6   9   6      428.76      366.68    118.33 o
 -12  10   6      130.28      107.51     53.01 o
 -11  10   6       39.50       50.92     31.17 o
 -10  10   6       32.46       70.24     39.75 o
  -9  10   6      194.18      231.21     37.87 o
  -8  10   6      516.71      390.28     52.11 o
  -7  10   6       80.82      103.67     59.11 o
  -6  10   6      709.24      747.49     67.09 o
  -5  10   6      404.03      375.34     50.61 o
  -4  10   6      144.88      164.22     37.93 o
  -3  10   6       98.72      110.26     31.34 o
  -2  10   6       63.61       44.00     28.13 o
  -1  10   6      333.24      361.63     67.45 o
   0  10   6       38.42       31.96     15.59 o
   1  10   6       26.12       50.99     27.31 o
   2  10   6        0.92       30.33     28.15 o
   3  10   6       60.47       70.58     18.13 o
   4  10   6       37.62       23.85     19.76 o
   5  10   6      137.12      109.00     60.68 o
 -12  11   6        2.26       18.99     24.01 o
 -11  11   6       53.80       36.41     39.05 o
 -10  11   6       27.32       98.38     46.82 o
  -8  11   6      162.28      144.63     40.52 o
  -7  11   6      110.57      112.70     32.06 o
  -6  11   6       54.67       44.73     27.79 o
  -5  11   6      600.32      563.44     65.21 o
  -4  11   6      154.07      176.57     55.63 o
  -3  11   6       76.59       66.09     26.47 o
  -2  11   6      521.12      613.63     54.46 o
  -1  11   6      168.22      184.95     37.73 o
   0  11   6      773.51      804.78     64.96 o
   1  11   6        1.82       42.47     17.21 o
   2  11   6        2.36       32.56     18.80 o
   3  11   6       14.31       24.11     58.03 o
 -10  12   6       98.79       83.10     31.72 o
  -9  12   6      197.63      237.99     47.85 o
  -8  12   6       60.46       41.28     42.18 o
  -6  12   6      175.70      219.28     93.99 o
  -5  12   6        1.15       37.31     20.75 o
  -4  12   6      628.01      539.56     86.05 o
  -3  12   6      101.64      202.49     52.29 o
  -2  12   6        9.72       63.66     50.28 o
  -1  12   6      252.37      268.68     64.55 o
   0  12   6        1.81       19.05     15.10 o
   1  12   6      174.30      195.15     70.11 o
   2  12   6       15.59       41.36     25.03 o
  -9  13   6       10.70       36.05     41.90 o
  -8  13   6      132.18      115.26     50.85 o
  -7  13   6       64.53       84.69     28.48 o
  -6  13   6        9.86       55.50     38.15 o
  -5  13   6      121.71      139.87     32.96 o
  -4  13   6        2.22       52.42     60.30 o
  -3  13   6       21.90       75.35     58.73 o
  -2  13   6      197.05      173.28     80.83 o
  -1  13   6       53.37       82.52     35.67 o
  -1 -16   7       41.40       51.12     20.51 o
   0 -16   7      158.62      135.36     50.89 o
   1 -16   7      125.38      106.86     34.54 o
   2 -16   7        8.24       30.73     25.74 o
   3 -16   7       23.61       69.05     33.69 o
   4 -16   7       29.27        1.97     36.91 o
   5 -16   7        5.85       31.44     16.39 o
   6 -16   7      907.02     1050.35    193.95 o
   7 -16   7      113.90      139.72     50.51 o
  -3 -15   7       25.18        8.00     27.41 o
  -2 -15   7      267.17      254.32     40.06 o
  -1 -15   7       39.60      -30.15     35.08 o
   0 -15   7      408.68      457.46     48.55 o
   1 -15   7       12.99       40.59     24.33 o
   2 -15   7      232.38      201.34     58.48 o
   3 -15   7        1.12       23.23     24.31 o
   4 -15   7      219.76      253.10     55.29 o
   5 -15   7       34.88       79.98     39.77 o
   6 -15   7       43.17       54.26     48.25 o
   7 -15   7      253.66      237.42     34.04 o
   8 -15   7      189.83      153.86     67.04 o
   9 -15   7        2.28       15.13     20.82 o
  -5 -14   7        3.92       31.18     29.12 o
  -4 -14   7      212.61      108.91     54.56 o
  -1 -14   7      132.25      131.01     40.58 o
   0 -14   7      207.02      201.90     33.11 o
   1 -14   7      149.70      167.15     31.35 o
   2 -14   7      242.42      225.68     43.86 o
   3 -14   7      277.42      334.16     46.63 o
   4 -14   7       70.03       61.81     16.50 o
   5 -14   7      178.66      159.10     33.71 o
   6 -14   7      499.87      497.76     37.45 o
   7 -14   7      461.02      500.97     46.81 o
   8 -14   7      261.54      346.88     98.38 o
   9 -14   7      122.85       78.14     51.96 o
  10 -14   7       27.06       59.03     30.22 o
  -6 -13   7       23.00       16.93     24.48 o
  -5 -13   7       50.25       81.25     56.58 o
  -3 -13   7       53.25       80.71     31.18 o
  -2 -13   7      300.29      291.62     29.36 o
  -1 -13   7       27.08       64.16     24.39 o
   0 -13   7      765.42      800.44     45.38 o
   1 -13   7       10.00       60.38     22.89 o
   2 -13   7      425.82      344.54     42.19 o
   3 -13   7      125.58      116.94     32.11 o
   4 -13   7      112.19      195.16     30.87 o
   5 -13   7      174.41      203.87     38.24 o
   6 -13   7        3.28       52.75     36.26 o
   7 -13   7       47.60       57.55     25.75 o
   8 -13   7      410.67      447.64     39.50 o
   9 -13   7        5.26       13.34     14.22 o
  10 -13   7       46.76       46.31     20.95 o
  11 -13   7      118.66      164.41     43.84 o
  -7 -12   7        8.97       33.21     26.19 o
  -5 -12   7      367.72      390.07     53.59 o
  -4 -12   7      125.19      111.96     45.80 o
  -3 -12   7       88.10      111.02     23.67 o
  -2 -12   7      166.12      215.72     39.31 o
  -1 -12   7      385.49      350.25     50.39 o
   0 -12   7      335.54      372.44     33.61 o
   1 -12   7      408.73      421.28     43.40 o
   2 -12   7       92.49      111.58     30.43 o
   3 -12   7     1669.75     1696.70    106.70 o
   4 -12   7       50.67       57.07     20.61 o
   5 -12   7      120.54      112.27     29.70 o
   6 -12   7      477.32      525.53     42.30 o
   7 -12   7       96.54       62.27     26.12 o
   8 -12   7       54.53       36.03     16.15 o
   9 -12   7      407.59      514.93     46.29 o
  10 -12   7        2.72       53.63     33.57 o
  11 -12   7       60.52       93.81     32.93 o
  -8 -11   7        0.40       41.43     20.16 o
  -6 -11   7      213.62      169.03     42.79 o
  -5 -11   7        7.55       21.91     27.77 o
  -4 -11   7      402.23      351.20     43.71 o
  -3 -11   7       11.75       16.22     27.75 o
  -2 -11   7      311.00      297.02     32.73 o
  -1 -11   7      321.29      325.23     29.20 o
   0 -11   7      363.20      318.81     37.58 o
   1 -11   7      655.67      589.34     34.09 o
   2 -11   7     2099.69     2076.15     55.82 o
   3 -11   7      125.95       82.10     22.72 o
   4 -11   7      375.04      371.94     33.25 o
   5 -11   7      164.95      135.49     26.05 o
   6 -11   7        3.34       16.89     18.50 o
   7 -11   7      253.54      209.11     30.78 o
   8 -11   7       34.64       44.57     17.62 o
   9 -11   7       10.32       29.05     16.37 o
  10 -11   7       12.11       15.08     18.48 o
  11 -11   7       79.24      106.54     32.42 o
  12 -11   7       25.58       33.42     16.64 o
  -9 -10   7       15.36       25.12     32.26 o
  -8 -10   7      366.27      419.25     80.69 o
  -7 -10   7        1.67       49.57     21.03 o
  -6 -10   7        7.09       53.87     34.36 o
  -5 -10   7      590.32      599.63     51.45 o
  -4 -10   7       10.41       63.79     18.60 o
  -3 -10   7      586.66      557.58     33.91 o
  -2 -10   7       17.32       39.11     12.66 o
  -1 -10   7      386.95      357.36     36.57 o
   0 -10   7      127.77      122.27     20.34 o
   1 -10   7      170.72      170.91     25.79 o
   2 -10   7      492.87      443.75     31.26 o
   3 -10   7     1586.58     1684.46     62.50 o
   4 -10   7     1889.76     1860.85     66.05 o
   5 -10   7     1061.47      992.06     41.03 o
   6 -10   7      969.32     1048.99     43.89 o
   7 -10   7      400.79      370.57     31.04 o
   8 -10   7      607.64      678.96     38.31 o
   9 -10   7       13.30       32.53     13.29 o
  10 -10   7       19.23       22.10     17.14 o
  11 -10   7       40.72       22.19     19.72 o
 -10  -9   7       96.08      123.43     31.59 o
  -8  -9   7       37.88       45.55     26.18 o
  -7  -9   7      295.63      306.13     81.02 o
  -6  -9   7      448.49      459.31     64.92 o
  -5  -9   7        1.59       68.40     24.49 o
  -4  -9   7     2274.75     2575.18     53.85 o
  -3  -9   7      664.94      601.99     38.66 o
  -2  -9   7     3053.23     3205.45     61.82 o
  -1  -9   7      349.23      322.47     27.20 o
   0  -9   7      223.94      215.18     23.04 o
   1  -9   7        2.48       20.51     23.43 o
   2  -9   7     1270.43     1245.56     42.55 o
   3  -9   7       58.82       40.14     14.74 o
   4  -9   7      632.71      553.80     36.59 o
   5  -9   7      352.15      316.53     29.20 o
   6  -9   7      379.14      415.81     32.36 o
   7  -9   7      701.14      615.13     38.05 o
   8  -9   7      695.38      706.80     41.07 o
   9  -9   7      563.12      536.69     35.19 o
  10  -9   7       24.09       24.14     25.41 o
  11  -9   7      193.94      124.80     31.87 o
  12  -9   7      122.50       80.81     39.34 o
  13  -9   7      178.74      195.54     62.47 o
 -11  -8   7      154.95       98.85     42.42 o
  -9  -8   7       31.17       47.41     24.46 o
  -8  -8   7      389.56      440.73     45.64 o
  -7  -8   7       32.74       49.79     26.74 o
  -6  -8   7      410.70      430.78     43.89 o
  -5  -8   7       24.24       76.01     21.30 o
  -4  -8   7     1332.23     1358.98     56.44 o
  -3  -8   7     1134.75     1164.85     46.88 o
  -2  -8   7     1607.31     1503.60     47.68 o
  -1  -8   7       41.88       55.32     17.15 o
   0  -8   7        4.10       23.46     15.25 o
   1  -8   7      438.93      410.84     24.86 o
   2  -8   7     2989.49     3085.21     84.74 o
   3  -8   7     3376.07     3469.46    103.67 o
   4  -8   7      692.78      752.13     33.31 o
   5  -8   7     1698.62     1551.22     64.77 o
   6  -8   7        1.45       24.31     16.46 o
   7  -8   7     1602.94     1790.49     63.90 o
   8  -8   7       31.39        9.51     28.62 o
   9  -8   7        5.32       23.46     16.39 o
  10  -8   7       22.16       66.70     20.88 o
  11  -8   7      690.14      664.71     39.60 o
  12  -8   7      299.84      282.10     37.96 o
  13  -8   7       33.25       36.16     31.72 o
 -12  -7   7       53.14       39.52     55.93 o
 -11  -7   7      167.29      156.60     45.89 o
 -10  -7   7      225.06      181.25     69.67 o
  -9  -7   7       34.53       49.34     23.61 o
  -8  -7   7        2.33       53.81     51.55 o
  -7  -7   7        2.03        4.70     27.21 o
  -6  -7   7      176.21      221.17     32.53 o
  -5  -7   7      986.92     1116.87     46.15 o
  -4  -7   7     2627.98     2978.55    102.95 o
  -3  -7   7     2326.06     2387.90     75.09 o
  -2  -7   7     1142.29     1263.20     38.26 o
  -1  -7   7       97.75      109.50     16.23 o
   0  -7   7      820.54      817.07     33.31 o
   1  -7   7     3236.98     3449.00     57.40 o
   2  -7   7      741.13      742.53     32.24 o
   3  -7   7        9.98       13.57     13.76 o
   4  -7   7      643.10      563.87     32.08 o
   5  -7   7     1184.14     1084.40     34.99 o
   6  -7   7       79.36      105.37     17.86 o
   7  -7   7      184.12      160.89     19.12 o
   8  -7   7       24.21       21.87     22.65 o
   9  -7   7      508.61      494.26     35.69 o
  10  -7   7       41.58       48.11     23.70 o
  11  -7   7        1.47       39.65     25.03 o
  12  -7   7       24.78       39.33     24.75 o
  13  -7   7      297.46      265.77     79.71 o
 -12  -6   7       94.16       35.49     25.71 o
 -11  -6   7      160.53      203.44     66.09 o
 -10  -6   7      585.11      577.15     51.93 o
  -9  -6   7      205.52      159.16     40.09 o
  -8  -6   7      311.22      269.50     40.49 o
  -7  -6   7        8.12       19.92     44.58 o
  -6  -6   7      124.93      171.07     32.28 o
  -5  -6   7     1025.67      916.02     94.11 o
  -4  -6   7      259.88      328.43     23.19 o
  -3  -6   7     2713.83     2814.49     49.69 o
  -2  -6   7      573.78      598.13     38.05 o
  -1  -6   7      197.96      142.95     18.87 o
   0  -6   7      911.14      897.07     48.96 o
   1  -6   7     3818.52     3975.11     92.83 o
   2  -6   7     1862.31     1694.87     43.13 o
   3  -6   7    11001.02    11908.20    123.97 o
   4  -6   7      474.89      423.67     26.94 o
   5  -6   7      405.95      361.15     28.19 o
   6  -6   7       69.94       84.23     16.98 o
   7  -6   7     1848.15     1824.84     60.00 o
   8  -6   7      370.76      359.99     28.08 o
   9  -6   7      773.95      836.55     77.64 o
  10  -6   7       64.19       50.06     17.85 o
  11  -6   7      231.45      216.39     37.03 o
  12  -6   7      296.96      291.19     54.99 o
  13  -6   7       70.84       65.45     46.62 o
 -13  -5   7        1.25       47.85     33.18 o
 -12  -5   7       59.65       74.66     38.03 o
 -11  -5   7      862.97      942.40     78.99 o
 -10  -5   7      377.85      355.28     46.93 o
  -9  -5   7      432.01      499.77     58.68 o
  -8  -5   7       45.69       36.79     15.83 o
  -7  -5   7      792.66      733.93     63.32 o
  -6  -5   7       95.34      131.23     30.37 o
  -5  -5   7      755.58      728.07     47.47 o
  -4  -5   7      490.85      558.83     24.22 o
  -3  -5   7     4071.19     4440.59    108.62 o
  -2  -5   7      125.21      152.21     17.00 o
  -1  -5   7     8683.38     9296.37    105.85 o
   0  -5   7      741.67      596.07     25.06 o
   1  -5   7     1037.48     1067.08     44.95 o
   2  -5   7     9607.94    10463.04    191.51 o
   3  -5   7      511.60      392.02     23.94 o
   4  -5   7     3268.68     3163.60     55.31 o
   5  -5   7     1690.83     1676.63     58.14 o
   6  -5   7     1355.19     1288.70     37.29 o
   7  -5   7       28.50       28.13     10.17 o
   8  -5   7     1516.53     1385.38     47.78 o
   9  -5   7      697.28      725.07     35.42 o
  10  -5   7     1217.76     1200.22     45.40 o
  11  -5   7        5.25       -4.11     24.02 o
  13  -5   7      200.11      203.08     56.06 o
 -13  -4   7       26.63       37.60     15.17 o
 -12  -4   7       55.39       66.14     17.87 o
 -11  -4   7        3.47       44.72     22.78 o
 -10  -4   7      434.78      519.53     41.77 o
  -9  -4   7       90.88       93.84     32.35 o
  -8  -4   7     1310.15     1372.79     53.74 o
  -7  -4   7      405.07      452.47     39.00 o
  -6  -4   7        7.43       15.49     23.21 o
  -5  -4   7        8.35       28.00      9.33 o
  -4  -4   7      847.45      879.95     32.25 o
  -3  -4   7       56.09       65.09     13.54 o
  -2  -4   7     3889.23     4487.06    103.91 o
  -1  -4   7      627.30      684.52     24.03 o
   0  -4   7      189.55      154.57     17.96 o
   1  -4   7     2343.58     2306.55     45.83 o
   2  -4   7      496.21      529.43     22.90 o
   3  -4   7     3154.90     2920.70     61.94 o
   4  -4   7       88.56       94.31     12.36 o
   5  -4   7       59.25       35.86     12.66 o
   6  -4   7       51.52       57.96     13.18 o
   7  -4   7       71.95       68.95     11.56 o
   8  -4   7      200.27      158.64     37.16 o
   9  -4   7     1234.17     1257.06     48.39 o
  10  -4   7       31.43       66.56     27.37 o
  11  -4   7      130.73      111.03     31.85 o
  12  -4   7       61.60       17.63     19.40 o
  13  -4   7        0.19      -13.02     35.39 o
 -13  -3   7       13.88       46.15     20.30 o
 -12  -3   7        2.65       32.23     33.33 o
 -11  -3   7       10.31       31.09     39.56 o
 -10  -3   7      235.20      220.52     34.17 o
  -9  -3   7      355.12      357.37     33.76 o
  -8  -3   7      302.39      386.90     36.42 o
  -7  -3   7      636.28      481.02     33.46 o
  -6  -3   7      577.74      517.63     24.05 o
  -5  -3   7       79.35       79.93     12.39 o
  -4  -3   7     4527.05     5031.38     73.85 o
  -3  -3   7     1162.42     1209.57     29.73 o
  -2  -3   7       58.23       61.24     17.60 o
  -1  -3   7      527.66      673.11     27.29 o
   0  -3   7      468.16      373.16     36.05 o
   1  -3   7      845.87     1026.43     44.36 o
   2  -3   7     1819.95     1703.63     42.55 o
   3  -3   7      176.95      142.50     15.39 o
   4  -3   7     1546.23     1399.07     33.52 o
   5  -3   7      112.55      110.34     12.92 o
   6  -3   7     1162.61     1052.05     32.22 o
   7  -3   7     3719.47     3942.37    103.44 o
   8  -3   7     1065.83     1103.92     39.80 o
   9  -3   7      146.17      191.51     21.10 o
  10  -3   7      538.79      632.56     67.76 o
  11  -3   7      144.05      140.81     44.47 o
 -14  -2   7       66.63       59.25     27.74 o
 -13  -2   7       63.38       64.00     36.18 o
 -12  -2   7       28.54       51.91     25.01 o
 -11  -2   7      149.01      137.46     28.12 o
 -10  -2   7      351.23      525.28     39.88 o
  -9  -2   7        2.61       34.66     17.69 o
  -8  -2   7     2051.55     2152.37     57.48 o
  -7  -2   7       98.12       75.26     29.01 o
  -6  -2   7      761.21      810.89     29.15 o
  -5  -2   7     1528.36     1570.19     33.72 o
  -4  -2   7      364.32      382.59     18.44 o
  -3  -2   7     1900.63     1921.31     37.37 o
  -2  -2   7     2519.05     2699.08     56.17 o
  -1  -2   7     2319.12     2212.53     39.01 o
   0  -2   7     2043.87     2026.87     49.24 o
   1  -2   7       63.35       40.03     13.75 o
   2  -2   7      467.90      425.26     33.15 o
   3  -2   7     6521.72     6501.61     87.97 o
   4  -2   7     1355.18     1201.64     27.30 o
   5  -2   7      347.60      297.36     17.28 o
   6  -2   7      580.84      560.77     26.08 o
   7  -2   7      691.36      616.41     29.54 o
   8  -2   7      545.22      493.21     28.15 o
   9  -2   7      439.77      453.75     47.60 o
  10  -2   7      215.27      293.20     41.67 o
  11  -2   7        2.29       38.80     24.85 o
  12  -2   7        2.56       73.47     67.10 o
 -14  -1   7       43.81       15.41     29.22 o
 -12  -1   7      103.68       56.25     22.79 o
 -11  -1   7      109.09       90.22     26.52 o
 -10  -1   7      613.01      585.88     44.08 o
  -9  -1   7       43.77       20.98     26.70 o
  -8  -1   7      140.21       98.00     24.26 o
  -7  -1   7     2152.16     2269.12     77.88 o
  -6  -1   7      521.11      507.96     20.19 o
  -5  -1   7     3828.03     4151.54     75.16 o
  -4  -1   7     1367.90     1597.06     67.54 o
  -3  -1   7     6774.77     8650.45    124.92 o
  -2  -1   7      598.34      522.48     24.26 o
  -1  -1   7     2807.15     3001.16     40.28 o
   0  -1   7      652.20      507.53     13.00 o
   1  -1   7     1061.78     1102.63     44.49 o
   2  -1   7        6.69       18.84     12.58 o
   3  -1   7     1207.29     1077.87     32.02 o
   4  -1   7     2660.32     2650.89     65.42 o
   5  -1   7      209.65      186.37     16.47 o
   6  -1   7      465.36      416.30     25.08 o
   7  -1   7      516.67      595.01     35.14 o
   8  -1   7      166.72      184.48     22.92 o
   9  -1   7        1.34       63.02     24.44 o
  10  -1   7       67.83      106.20     31.43 o
  12  -1   7        0.81      -14.12     37.98 o
 -14   0   7      156.40      167.28     54.08 o
 -12   0   7       11.33       21.27     26.62 o
 -11   0   7      923.63      952.33    139.71 o
 -10   0   7        6.54       29.90     12.33 o
  -9   0   7       57.62       35.94     18.08 o
  -8   0   7      109.75      107.43     13.60 o
  -7   0   7      404.02      380.61     22.11 o
  -6   0   7     1048.06     1073.56     24.31 o
  -5   0   7      347.96      351.39     18.09 o
  -4   0   7      235.35      242.10     15.12 o
  -3   0   7     2026.48     1913.63     37.18 o
  -2   0   7     3347.35     4196.37    117.70 o
  -1   0   7     4655.62     4877.39     54.05 o
   0   0   7        3.65       23.46      7.77 o
   1   0   7        3.39       17.43      5.71 o
   2   0   7       10.94        9.38     10.51 o
   3   0   7     2020.17     1939.95     58.81 o
   4   0   7     4525.89     4776.36    130.32 o
   5   0   7       10.06       16.73      8.43 o
   6   0   7       37.47       45.72     11.76 o
   7   0   7      219.70      197.82     26.66 o
   8   0   7       23.53       29.14     14.99 o
   9   0   7      175.49      226.45    119.10 o
  10   0   7       12.39       17.42     22.21 o
  12   0   7       38.67       46.26     25.41 o
 -14   1   7      317.44      217.74     79.27 o
 -12   1   7       18.22       43.22     24.04 o
 -11   1   7      385.50      448.15     66.15 o
 -10   1   7      943.52      985.42     49.52 o
  -9   1   7      541.31      545.48     38.92 o
  -8   1   7       77.90       81.10     13.14 o
  -7   1   7     1276.12     1270.24     32.94 o
  -6   1   7     1743.27     1831.67     50.92 o
  -5   1   7     2336.26     2320.22     45.14 o
  -4   1   7        5.94        4.47      7.14 o
  -3   1   7      114.76      146.56     22.75 o
  -2   1   7     7846.63     8776.21     87.51 o
  -1   1   7       17.72       26.09      8.80 o
   0   1   7      700.17      721.34     29.58 o
   1   1   7     2166.58     1917.02    125.84 o
   2   1   7     3679.10     3784.13     89.46 o
   3   1   7      160.38      137.07     15.91 o
   4   1   7     1441.57     1333.13     38.21 o
   5   1   7      149.33      143.80     28.31 o
   6   1   7      774.86      818.48     36.68 o
   7   1   7      156.05      127.12     19.21 o
   8   1   7     2320.27     2697.27    109.64 o
   9   1   7      139.66       83.21     22.77 o
  11   1   7        0.25        8.69     21.51 o
 -14   2   7      438.32      532.40     96.95 o
 -13   2   7       56.44       88.56     27.41 o
 -12   2   7      112.71      157.74     69.84 o
 -11   2   7        1.01       67.44     42.95 o
 -10   2   7      312.53      313.19     64.32 o
  -9   2   7       36.91       33.10      8.71 o
  -8   2   7     1180.31     1175.35     40.25 o
  -7   2   7     1363.39     1315.57     79.98 o
  -6   2   7     1562.04     1555.35     63.36 o
  -5   2   7     1268.02     1296.46     43.33 o
  -4   2   7      132.74      117.36     17.29 o
  -3   2   7     3123.66     2890.72     51.58 o
  -2   2   7     3105.80     2962.65     65.12 o
  -1   2   7      710.44      600.48     41.63 o
   0   2   7     3535.51     3505.83    104.94 o
   1   2   7      363.71      312.66     18.47 o
   2   2   7      140.93      117.84     14.50 o
   3   2   7      805.75      686.25     30.47 o
   4   2   7     1550.60     1537.49     42.57 o
   5   2   7        2.50        1.42     14.54 o
   6   2   7      721.90      595.97     35.25 o
   7   2   7        4.32       30.15     18.34 o
   8   2   7       25.09       45.10     24.62 o
   9   2   7      399.44      554.55     86.14 o
  11   2   7        2.31       42.04     39.57 o
 -14   3   7       26.45       89.81     44.14 o
 -12   3   7      772.77      861.07     76.12 o
 -11   3   7      129.20       86.05     51.74 o
 -10   3   7      190.44      162.83     33.68 o
  -9   3   7     2028.83     2338.43    136.37 o
  -8   3   7      200.67      154.79     28.55 o
  -7   3   7     1517.35     1422.04     49.98 o
  -6   3   7     4298.92     4483.94    105.56 o
  -5   3   7      768.82      708.75     35.43 o
  -4   3   7      580.60      498.61     33.73 o
  -3   3   7       16.75       21.85     14.38 o
  -2   3   7      227.26      213.27     17.40 o
  -1   3   7     2982.68     2858.88     64.79 o
   0   3   7      131.52      180.57     19.71 o
   1   3   7     1089.79     1073.72     32.42 o
   2   3   7        1.38       11.34      8.69 o
   3   3   7       73.74       76.63     20.30 o
   4   3   7      264.90      239.31     26.47 o
   5   3   7       38.62       58.68     17.22 o
   6   3   7       52.27       91.00     21.50 o
   7   3   7       48.06       45.52     16.78 o
   8   3   7      386.86      475.61     86.94 o
  10   3   7      311.22      238.27     82.43 o
 -14   4   7       13.15      -17.22     30.99 o
 -12   4   7      180.17      223.25     61.59 o
 -11   4   7      142.88      110.20     39.29 o
 -10   4   7      379.33      330.62     55.26 o
  -9   4   7      166.88      161.81     27.27 o
  -8   4   7     1428.93     1424.78     49.39 o
  -7   4   7      526.17      514.98     40.78 o
  -6   4   7       63.79       48.65     16.97 o
  -5   4   7      196.35      217.90     29.67 o
  -4   4   7      134.67      128.79     17.96 o
  -3   4   7     2034.36     1952.68     35.72 o
  -2   4   7     5342.26     5775.28     85.18 o
  -1   4   7      378.51      357.15     26.67 o
   0   4   7     3794.08     4125.27    126.25 o
   1   4   7      699.01      601.40     28.33 o
   2   4   7        2.38        5.08     34.23 o
   3   4   7       60.91       52.03     19.92 o
   4   4   7      109.28       95.47     15.30 o
   5   4   7      416.88      406.01     33.12 o
   6   4   7      219.38      197.99     24.14 o
   7   4   7       12.18       44.65     22.59 o
   8   4   7       60.21       23.43     29.43 o
   9   4   7      297.12      132.98     41.15 o
  10   4   7       15.89       19.48     30.01 o
 -14   5   7      221.59      137.81     55.95 o
 -12   5   7      276.12      174.29     46.93 o
 -11   5   7        0.54       53.26     44.40 o
 -10   5   7      641.93      498.70     50.57 o
  -9   5   7      886.32     1020.23     55.37 o
  -8   5   7        4.14       38.06     16.87 o
  -7   5   7     2503.89     2446.41     95.70 o
  -6   5   7     1847.69     2051.46     68.81 o
  -5   5   7      255.06      190.46     27.44 o
  -4   5   7      931.81      806.52     23.47 o
  -3   5   7      367.97      334.62     20.24 o
  -2   5   7      337.41      267.84     21.63 o
  -1   5   7     4998.01     5248.58     82.82 o
   0   5   7       74.93       57.46     16.66 o
   1   5   7      643.56      619.99     29.43 o
   2   5   7       64.75       61.74     16.46 o
   3   5   7      132.91      103.54     21.37 o
   4   5   7     1231.30     1387.49     51.11 o
   5   5   7      299.28      267.72     25.71 o
   6   5   7       11.52       24.62     12.40 o
   7   5   7      153.72      134.10     31.87 o
   9   5   7       84.48      119.78     43.52 o
 -14   6   7       64.00       75.94     36.80 o
 -12   6   7       95.48       80.07     38.34 o
 -11   6   7      261.39      303.43     62.83 o
 -10   6   7       14.84       48.69     20.43 o
  -9   6   7      620.11      686.79     45.84 o
  -8   6   7      291.34      222.92     37.57 o
  -7   6   7       54.83       61.16     19.66 o
  -6   6   7       28.31       39.95     32.40 o
  -5   6   7        8.05       21.40     28.40 o
  -4   6   7      731.29      708.13     44.54 o
  -3   6   7       50.46       30.45     21.66 o
  -2   6   7     4386.04     4806.69     57.46 o
  -1   6   7     1076.79     1018.77     44.02 o
   0   6   7     1411.97     1472.44     59.64 o
   1   6   7      398.44      434.81     27.24 o
   2   6   7       52.12       29.80     11.89 o
   3   6   7      301.20      304.88     37.12 o
   4   6   7      307.50      297.39     32.09 o
   5   6   7      269.54      242.09     43.22 o
   6   6   7      196.94      194.71     40.36 o
   8   6   7      122.55      171.29     44.70 o
 -14   7   7      198.92      179.61     64.34 o
 -11   7   7       38.73       57.32     20.27 o
 -10   7   7       81.99       78.82     30.81 o
  -9   7   7        2.25       63.02     29.33 o
  -8   7   7      406.52      424.15     50.68 o
  -7   7   7      586.21      485.69     54.27 o
  -6   7   7     1189.46     1245.03     65.24 o
  -5   7   7     1908.17     1764.47     65.09 o
  -4   7   7     1408.16     1379.30     71.35 o
  -3   7   7     1000.18      860.06     59.07 o
  -2   7   7        4.33       24.16      9.60 o
  -1   7   7       87.46       89.08     23.92 o
   0   7   7      637.93      539.40     39.47 o
   1   7   7      100.72       56.79     20.12 o
   2   7   7      190.78      203.26     26.73 o
   3   7   7      230.02      315.86     32.71 o
   4   7   7     1598.71     1792.21     59.98 o
   5   7   7      322.23      336.33     38.34 o
   6   7   7       78.78       29.71     19.53 o
   7   7   7       21.12       57.53     27.26 o
 -13   8   7       36.54       60.58     33.09 o
 -12   8   7        1.33       40.99     20.17 o
 -11   8   7       48.50       10.78     23.17 o
 -10   8   7       59.86       23.31     58.56 o
  -9   8   7      175.14      160.44     33.03 o
  -8   8   7      160.82      133.47     30.55 o
  -7   8   7      413.71      422.25     59.74 o
  -6   8   7     1685.49     1719.12     81.88 o
  -5   8   7      227.38      262.51     36.49 o
  -4   8   7      369.16      426.52     46.13 o
  -3   8   7      340.26      292.53     32.86 o
  -2   8   7     1451.31     1431.97     60.08 o
  -1   8   7      374.99      345.82     42.62 o
   0   8   7      131.83      105.89     23.44 o
   1   8   7      236.66      243.37     27.27 o
   2   8   7       11.78       51.75     23.18 o
   3   8   7      370.81      370.75     32.56 o
   4   8   7      550.18      544.52     61.92 o
   5   8   7      264.74      256.87     43.89 o
 -13   9   7       17.72       27.23     30.75 o
 -12   9   7      110.78       55.91     32.04 o
 -11   9   7        0.08       43.90     27.69 o
 -10   9   7       36.31       50.41     25.91 o
  -9   9   7       33.55       79.55     29.57 o
  -8   9   7      122.96      140.13     49.40 o
  -7   9   7        1.97      -11.49     26.93 o
  -6   9   7      468.65      507.33     51.60 o
  -5   9   7       26.71       13.34     23.28 o
  -4   9   7       60.66      110.66     50.24 o
  -3   9   7      884.54      875.71     59.44 o
  -2   9   7        0.27       35.57     20.77 o
  -1   9   7      549.54      560.54     41.31 o
   0   9   7       66.78       52.00     18.10 o
   1   9   7        2.60       31.14     14.76 o
   2   9   7        8.83       22.99     13.28 o
   3   9   7      140.41      107.05     24.22 o
   4   9   7       19.76       58.41     22.62 o
   5   9   7      651.43      650.88    173.97 o
 -12  10   7        5.78       76.80     21.76 o
 -11  10   7       79.75       45.35     32.35 o
 -10  10   7        1.05      136.99    112.06 o
  -9  10   7        7.67       21.40     17.82 o
  -8  10   7      147.10      114.98     36.65 o
  -7  10   7       89.98       76.23     36.09 o
  -6  10   7       30.34       98.40     45.81 o
  -5  10   7      738.75      781.13     64.12 o
  -4  10   7      121.90       90.83     32.91 o
  -3  10   7        4.78       10.74     18.70 o
  -2  10   7      500.96      495.36     54.83 o
  -1  10   7      155.01      116.99     39.55 o
   0  10   7       30.67       42.67     22.01 o
   1  10   7        2.68       26.55     20.05 o
   2  10   7      140.62      128.41     25.04 o
   3  10   7        1.15       37.26     18.43 o
   4  10   7       81.78       96.41     38.82 o
 -11  11   7        7.21        2.43     31.39 o
 -10  11   7      128.18      204.77     61.26 o
  -9  11   7       48.90       47.88     30.70 o
  -8  11   7        3.24       49.41     27.80 o
  -7  11   7        0.44       54.40     30.22 o
  -6  11   7      181.85      182.70     44.03 o
  -5  11   7       12.21       46.90     24.10 o
  -4  11   7       67.08       90.04     25.63 o
  -3  11   7       95.59      139.82     33.65 o
  -2  11   7       49.70       47.92     33.93 o
  -1  11   7      700.90      745.24    111.28 o
   0  11   7        0.05       25.64     35.22 o
   1  11   7      126.58       99.63     46.41 o
   2  11   7      232.12      247.17     54.43 o
 -10  12   7        6.65       82.54     61.22 o
  -9  12   7       16.91       18.86     19.62 o
  -8  12   7      154.50      262.75     58.50 o
  -7  12   7       26.98       84.33     31.22 o
  -6  12   7       33.72       17.70     57.60 o
  -5  12   7      403.95      701.52     90.43 o
  -4  12   7       91.19      150.23     58.57 o
  -3  12   7      169.72      262.59     59.72 o
  -2  12   7      224.55      266.73     66.80 o
  -1  12   7       51.64       93.75     43.33 o
   0  12   7      363.39      402.25     84.85 o
  -7  13   7       37.95       15.76     26.37 o
  -6  13   7      237.99      359.09     86.18 o
  -5  13   7       19.89       32.93     15.95 o
  -4  13   7       26.64       90.38     37.98 o
  -3  13   7        1.60     1840.92   1424.36 o
  -1 -16   8      162.37       95.01     26.61 o
   0 -16   8      195.27      150.90     33.63 o
   1 -16   8        3.80       65.32     19.16 o
   2 -16   8        5.53       15.21     44.01 o
   3 -16   8       43.43       47.55     24.57 o
   4 -16   8       80.51       88.86     30.35 o
   5 -16   8       70.58       70.97     22.56 o
   6 -16   8       17.52       55.73     53.96 o
   7 -16   8        3.72       67.46     19.85 o
  -3 -15   8       21.51       31.17     20.82 o
  -2 -15   8        0.04      -29.51     29.51 o
  -1 -15   8      337.79      308.66     38.74 o
   0 -15   8      157.28      127.15     36.57 o
   1 -15   8      428.22      345.59     67.66 o
   2 -15   8       26.74      131.29     55.50 o
   3 -15   8      145.37      116.80     37.40 o
   4 -15   8        5.88       39.66     12.96 o
   5 -15   8       37.13       62.06     24.39 o
   6 -15   8       15.04       68.12     34.95 o
   7 -15   8      743.41     1019.57    103.35 o
   8 -15   8      105.91      123.58     67.34 o
  -5 -14   8      246.77      325.77     83.80 o
  -4 -14   8        1.40        1.38     21.87 o
  -1 -14   8       14.83       42.31     13.58 o
   0 -14   8      459.70      391.06     40.30 o
   1 -14   8       12.96       15.98     19.79 o
   2 -14   8      242.81      262.90     38.36 o
   3 -14   8      306.20      303.56     43.60 o
   4 -14   8       30.76       79.05     34.84 o
   5 -14   8        0.91       31.42     22.61 o
   6 -14   8       26.75       45.26     26.49 o
   7 -14   8       15.51       73.70     21.22 o
   8 -14   8      104.38       77.10     24.14 o
   9 -14   8      108.18       97.61     51.00 o
  10 -14   8       16.26       19.04     19.81 o
  -6 -13   8       12.42        3.08     31.24 o
  -5 -13   8       86.63        5.77     26.29 o
  -3 -13   8        6.11       46.85     34.48 o
  -2 -13   8        1.73       35.15     13.62 o
  -1 -13   8       30.92       31.43     19.36 o
   0 -13   8      146.70      153.56     32.08 o
   1 -13   8      499.44      636.41     83.51 o
   2 -13   8      137.59      115.65     32.03 o
   3 -13   8     1331.02     1499.38     71.44 o
   4 -13   8       35.97       64.74     22.57 o
   5 -13   8       14.85       43.42     23.05 o
   6 -13   8      238.79      241.47     30.96 o
   7 -13   8       27.97       36.26     20.29 o
   8 -13   8        1.01       25.75     13.45 o
   9 -13   8        0.74       35.48     22.48 o
  10 -13   8      118.52       81.27     27.07 o
  -7 -12   8       21.87       27.16     34.87 o
  -5 -12   8       13.16       21.98     18.28 o
  -4 -12   8      421.67      445.81     47.74 o
  -3 -12   8      725.85      771.36     78.15 o
  -2 -12   8       18.94       39.34     19.30 o
  -1 -12   8        0.33       31.13     24.43 o
   0 -12   8       15.75       63.56     23.15 o
   1 -12   8      395.88      431.82     47.11 o
   2 -12   8     3693.11     4001.33    176.00 o
   3 -12   8      245.85      276.15     37.92 o
   4 -12   8      176.02      129.14     26.81 o
   5 -12   8      824.02      839.58     53.98 o
   6 -12   8       33.59       38.90     14.73 o
   7 -12   8      941.04     1013.01     77.53 o
   8 -12   8      159.98      158.14     26.88 o
   9 -12   8        1.30       23.26     25.32 o
  10 -12   8       37.38       39.53     25.20 o
  11 -12   8      122.50      110.64     66.41 o
  -8 -11   8      369.19      465.11     68.14 o
  -7 -11   8       60.65       69.00     53.07 o
  -6 -11   8       83.15       65.36     23.23 o
  -5 -11   8     1075.54     1144.92     90.36 o
  -4 -11   8      464.42      412.21     45.99 o
  -3 -11   8      144.35      108.80     21.37 o
  -2 -11   8       77.82      124.85     27.70 o
  -1 -11   8      196.54      155.65     33.28 o
   0 -11   8        1.70       20.11     18.88 o
   1 -11   8     1668.34     1732.94    113.28 o
   2 -11   8      169.46      195.35     24.17 o
   3 -11   8     1699.08     1776.17     61.91 o
   4 -11   8       19.76       40.13     14.27 o
   5 -11   8      347.68      333.34     32.88 o
   6 -11   8       27.67       62.80     23.17 o
   7 -11   8      268.63      270.51     34.75 o
   8 -11   8       17.02       47.22     16.12 o
   9 -11   8        4.25       40.06     18.66 o
  10 -11   8       85.51       69.37     23.76 o
  12 -11   8       55.93       81.39     24.68 o
  -9 -10   8      206.98      139.57     63.25 o
  -7 -10   8       99.16       67.35     24.72 o
  -6 -10   8      590.34      599.16     57.04 o
  -5 -10   8      424.24      399.82     45.47 o
  -4 -10   8      389.83      367.45     48.91 o
  -3 -10   8      689.29      592.42     39.86 o
  -2 -10   8      475.98      461.55     36.47 o
  -1 -10   8      234.42      238.19     28.01 o
   0 -10   8       73.92       55.01     30.14 o
   1 -10   8       21.29       41.35     16.87 o
   2 -10   8     1247.90     1192.81     65.08 o
   3 -10   8      717.65      700.80     40.72 o
   4 -10   8       42.86       72.73     17.37 o
   5 -10   8     1009.80      950.99     51.98 o
   6 -10   8      515.93      618.20     41.56 o
   7 -10   8      191.38      191.80     29.56 o
   8 -10   8      452.67      512.77     38.07 o
   9 -10   8      230.46      252.79     31.75 o
  10 -10   8       16.75       62.29     17.56 o
  11 -10   8       55.67       96.20     57.05 o
 -10  -9   8        1.79        8.53     16.21 o
  -8  -9   8        6.42       44.26     42.32 o
  -7  -9   8       81.49      106.12     36.10 o
  -6  -9   8       22.82       55.89     19.14 o
  -5  -9   8      581.77      565.36    101.88 o
  -4  -9   8     1456.75     1490.54     57.59 o
  -3  -9   8      173.22      189.24     26.12 o
  -2  -9   8        6.53       44.50     13.64 o
  -1  -9   8      995.75      959.37     42.78 o
   0  -9   8      630.32      567.72     38.33 o
   1  -9   8     2351.01     2474.30     63.68 o
   2  -9   8      530.16      473.49     32.92 o
   3  -9   8       75.58       81.42     23.30 o
   4  -9   8      150.50      141.14     20.79 o
   5  -9   8       89.39      104.42     23.18 o
   6  -9   8     1197.23     1106.83     48.96 o
   7  -9   8     1247.62     1327.53     52.61 o
   8  -9   8       83.44       69.05     15.78 o
   9  -9   8       44.95       50.79     15.67 o
  10  -9   8       23.00       47.74     15.54 o
  11  -9   8      177.31      176.98     41.31 o
  12  -9   8       13.36       37.98     22.16 o
 -11  -8   8      138.44       77.59     35.30 o
 -10  -8   8       75.59       54.42     35.64 o
  -9  -8   8      260.60      270.72     44.12 o
  -8  -8   8       51.34       60.68     19.60 o
  -7  -8   8      974.35      962.78     65.78 o
  -6  -8   8      432.67      381.55     39.27 o
  -5  -8   8     2297.73     2582.78     72.84 o
  -4  -8   8       70.09      100.81     14.94 o
  -3  -8   8     2220.41     2360.22     50.15 o
  -2  -8   8      485.37      442.25     28.14 o
  -1  -8   8     1462.62     1417.97     39.71 o
   0  -8   8     1090.85      998.41     35.92 o
   1  -8   8      122.38      135.21     19.95 o
   2  -8   8     1421.06     1369.43     44.32 o
   3  -8   8     4591.88     4757.11    151.08 o
   4  -8   8      146.61      138.38     19.39 o
   5  -8   8        0.56       41.98     23.72 o
   6  -8   8      724.34      672.67     34.73 o
   7  -8   8      486.80      451.42     32.05 o
   8  -8   8     2631.84     3183.88     81.87 o
   9  -8   8       53.39      107.13     21.00 o
  10  -8   8       78.51       54.99     21.88 o
  11  -8   8      274.14      200.14     50.86 o
  12  -8   8        0.35       29.94     22.96 o
 -12  -7   8       85.91       77.14     37.28 o
 -11  -7   8        0.17       34.47     43.00 o
 -10  -7   8      543.22      566.72     68.40 o
  -9  -7   8        0.01       59.76     37.17 o
  -8  -7   8       41.32       77.74     27.45 o
  -7  -7   8      474.47      386.71     45.09 o
  -6  -7   8      433.80      496.10     82.41 o
  -5  -7   8      159.54      170.88     31.02 o
  -4  -7   8     3300.66     3559.53     81.15 o
  -3  -7   8        7.29       33.64     12.73 o
  -2  -7   8     1307.16     1240.49     49.83 o
  -1  -7   8     3572.37     4044.70     61.66 o
   0  -7   8      611.10      510.52     28.03 o
   1  -7   8     1931.36     1779.43     50.25 o
   2  -7   8     9320.86    10457.88    115.16 o
   3  -7   8       22.08       14.57     13.06 o
   4  -7   8      551.73      460.16     30.39 o
   5  -7   8      743.05      836.73     35.22 o
   6  -7   8      303.53      295.68     24.73 o
   7  -7   8     2442.97     2505.29     81.01 o
   8  -7   8       18.01       37.85     19.49 o
   9  -7   8      192.46      195.62     23.48 o
  10  -7   8      113.82       78.40     27.36 o
  11  -7   8        1.60       43.07     19.43 o
  12  -7   8      594.90      586.83     67.18 o
 -12  -6   8       12.40       46.63     34.24 o
 -11  -6   8      284.23      244.02     46.77 o
 -10  -6   8      139.48      125.70     32.11 o
  -9  -6   8      179.66      135.17     41.61 o
  -8  -6   8      198.07      272.65     74.43 o
  -7  -6   8       10.46       36.41     37.21 o
  -6  -6   8      156.30       82.58     40.28 o
  -5  -6   8     1038.18     1165.77     39.28 o
  -4  -6   8       74.11      104.69     15.48 o
  -3  -6   8     2741.11     3099.98     60.66 o
  -2  -6   8        2.50       15.99     27.66 o
  -1  -6   8       11.54        5.60     12.24 o
   0  -6   8     5115.51     5769.10    104.08 o
   1  -6   8      897.15      913.04     30.84 o
   2  -6   8     2112.41     2146.07     46.78 o
   3  -6   8       19.15       13.19     14.43 o
   4  -6   8       64.24       86.96     16.61 o
   5  -6   8      518.61      488.35     26.11 o
   6  -6   8      129.12      125.90     18.67 o
   7  -6   8      391.82      367.78     25.36 o
   8  -6   8     5711.92     6274.05    194.11 o
   9  -6   8       47.88       59.73     20.14 o
  10  -6   8      508.87      525.35     66.48 o
  11  -6   8      137.77      103.24     40.29 o
  12  -6   8        3.57       41.16     38.73 o
 -13  -5   8       29.75       28.79     19.03 o
 -12  -5   8       23.25       30.44     22.08 o
 -11  -5   8        4.07       43.93     43.83 o
 -10  -5   8      221.09      305.23     55.23 o
  -9  -5   8        2.69       43.17     24.36 o
  -8  -5   8      781.00      800.55     45.09 o
  -7  -5   8      203.20      207.82     36.57 o
  -6  -5   8      111.36       83.19     38.37 o
  -5  -5   8     1228.33     1226.65     42.89 o
  -4  -5   8     2942.18     3210.54     80.52 o
  -3  -5   8      964.42      918.81     29.71 o
  -2  -5   8     2783.95     2568.57     53.65 o
  -1  -5   8     1667.17     1537.00     54.00 o
   0  -5   8     1557.91     1493.87     36.55 o
   1  -5   8     4513.71     4740.17    100.74 o
   2  -5   8     4335.50     4654.76     75.64 o
   3  -5   8     1161.94     1174.07     37.12 o
   4  -5   8        6.78        5.40      7.42 o
   5  -5   8       22.46       30.52     11.41 o
   6  -5   8      751.35      729.02     32.14 o
   7  -5   8     2507.47     2612.76     46.89 o
   8  -5   8      703.15      622.33     34.41 o
   9  -5   8      413.13      405.44     46.74 o
  10  -5   8        9.98       27.10     16.41 o
  11  -5   8        1.78       72.19     20.25 o
 -13  -4   8        0.57       -5.72     51.46 o
 -12  -4   8       33.42       44.62     23.05 o
 -11  -4   8      112.97       89.08     29.97 o
 -10  -4   8      383.67      348.51     41.33 o
  -9  -4   8      987.65     1284.31     66.25 o
  -8  -4   8        1.64       13.69     13.07 o
  -7  -4   8     2451.55     2988.88    106.65 o
  -6  -4   8       58.74       48.41     11.63 o
  -5  -4   8       68.03      104.30     47.66 o
  -4  -4   8       88.54      137.63     16.37 o
  -3  -4   8     5648.99     6345.00    105.01 o
  -2  -4   8      218.27      224.55     18.54 o
  -1  -4   8      303.42      269.54     18.77 o
   0  -4   8      189.93      150.62     16.01 o
   1  -4   8     1152.90      994.01     29.55 o
   2  -4   8     2048.67     1870.84     36.44 o
   3  -4   8      102.12      101.96     24.63 o
   4  -4   8     2523.16     2717.85     59.81 o
   5  -4   8      388.09      324.77     18.34 o
   6  -4   8      343.18      318.17     20.30 o
   7  -4   8      960.63     1008.11     40.19 o
   8  -4   8      829.49      840.91     66.47 o
   9  -4   8      731.70      934.17     78.49 o
  10  -4   8       24.52       74.11     27.02 o
  11  -4   8       70.40       51.83     24.85 o
  12  -4   8       38.85       40.31     40.91 o
 -13  -3   8        8.03       -0.75     20.94 o
 -12  -3   8       60.52       33.46     20.89 o
 -11  -3   8       15.22       90.55     31.80 o
 -10  -3   8      548.30      529.23     44.74 o
  -9  -3   8        1.54       36.63     36.44 o
  -8  -3   8     3129.77     3382.13     76.47 o
  -7  -3   8      261.19      268.80     31.01 o
  -6  -3   8        3.01        7.93      9.63 o
  -5  -3   8     2381.35     2656.61     75.48 o
  -4  -3   8     2116.16     2197.75     46.15 o
  -3  -3   8        7.06       13.30      5.21 o
  -2  -3   8     2965.48     3107.34     73.58 o
  -1  -3   8      227.44      252.81     18.40 o
   0  -3   8      656.27      566.22     14.53 o
   1  -3   8       19.97       23.05      5.53 o
   2  -3   8     2762.23     2964.86     58.11 o
   3  -3   8     1439.18     1509.34     21.78 o
   4  -3   8       52.78       54.02     15.86 o
   5  -3   8      377.96      416.28     21.98 o
   6  -3   8      633.32      598.40     24.02 o
   7  -3   8     1675.88     1629.12     50.99 o
   8  -3   8       14.50       42.31     21.20 o
   9  -3   8        3.37       27.47     24.18 o
  10  -3   8       16.34       39.56     87.32 o
  11  -3   8       15.69       66.13     39.83 o
  12  -3   8       54.30       32.98     28.28 o
 -14  -2   8       69.60       33.49     34.89 o
 -13  -2   8        0.54       -1.30     31.63 o
 -12  -2   8       15.80        3.94     18.46 o
 -11  -2   8       52.38       61.98     29.23 o
 -10  -2   8       89.32      105.41     33.80 o
  -9  -2   8     2434.56     2669.03     90.47 o
  -8  -2   8      866.95      897.94     52.98 o
  -7  -2   8     2571.47     2749.06     65.52 o
  -6  -2   8      191.51      178.62     26.84 o
  -5  -2   8     2109.33     2268.84     60.03 o
  -4  -2   8     2616.99     2658.24     51.54 o
  -3  -2   8      171.54      160.00     14.44 o
  -2  -2   8       43.46       90.41     17.74 o
  -1  -2   8      185.77      227.08     22.18 o
   0  -2   8     3938.80     4269.12     40.99 o
   1  -2   8      584.40      531.56     35.49 o
   2  -2   8     9653.14     9994.63    228.96 o
   3  -2   8     1707.80     1574.64     51.02 o
   4  -2   8     2949.01     2991.20     76.25 o
   5  -2   8        0.23        6.73      4.94 o
   6  -2   8     3410.22     3763.13     98.59 o
   7  -2   8       39.65       38.09     29.27 o
   8  -2   8       96.44       95.35     22.57 o
   9  -2   8        0.38       32.54     21.97 o
  10  -2   8       92.37      120.52     54.63 o
  12  -2   8      131.15      118.31     42.97 o
 -14  -1   8       12.59       37.42     25.20 o
 -12  -1   8        9.41       20.03     24.50 o
 -11  -1   8      222.88      206.83     43.35 o
 -10  -1   8     2167.39     2440.96     88.18 o
  -9  -1   8       39.20       45.99     16.20 o
  -8  -1   8     4278.43     5107.65    157.15 o
  -7  -1   8     1698.62     1831.83     40.75 o
  -6  -1   8     1184.85     1152.82     36.90 o
  -5  -1   8      169.43      159.11     15.48 o
  -4  -1   8     3835.85     4223.79     97.57 o
  -3  -1   8     1867.20     1860.18     50.90 o
  -2  -1   8     4253.94     4511.61     72.44 o
  -1  -1   8      855.81      970.89     20.02 o
   0  -1   8      641.11      640.49     34.29 o
   1  -1   8     2449.21     2462.95     96.28 o
   2  -1   8     2644.20     2420.20     68.48 o
   3  -1   8      273.87      251.32     19.51 o
   4  -1   8     3293.93     3474.00    236.46 o
   5  -1   8      196.90      182.51     18.84 o
   6  -1   8      633.59      501.32     39.28 o
   7  -1   8      635.15      614.81     42.78 o
   8  -1   8       74.15       51.93     21.75 o
   9  -1   8      328.09      257.55     52.26 o
  10  -1   8       36.78       62.41     24.32 o
  11  -1   8       52.52       17.94     35.00 o
 -14   0   8      353.60      275.18     77.04 o
 -12   0   8       19.52       43.86     29.12 o
 -11   0   8      565.72      677.60     87.25 o
 -10   0   8      772.21      688.97     52.11 o
  -9   0   8     1418.12     1530.38     50.17 o
  -8   0   8     2353.42     2521.12     41.92 o
  -7   0   8       69.28       85.63     14.37 o
  -6   0   8      843.42      852.10     23.45 o
  -5   0   8      651.18      773.31     25.46 o
  -4   0   8     1337.12     1279.12     31.81 o
  -3   0   8     4608.26     4960.59     90.88 o
  -2   0   8     1897.36     2173.41     54.68 o
  -1   0   8      541.50      623.79     19.19 o
   0   0   8      989.15      654.42     39.80 o
   1   0   8     3071.46     3140.60     81.07 o
   2   0   8      133.47       83.20     22.38 o
   3   0   8     3680.07     3648.50     62.11 o
   4   0   8        8.04       27.23     11.33 o
   5   0   8      758.03      778.29     56.46 o
   6   0   8      282.22      300.89     38.26 o
   7   0   8      256.52      264.85     40.93 o
   8   0   8      786.81      817.74     94.99 o
   9   0   8       27.58       14.09     22.56 o
  11   0   8        1.06       77.15     36.12 o
 -14   1   8        0.47       41.16     43.41 o
 -12   1   8      129.32      125.62     54.66 o
 -11   1   8     1759.17     1980.77    163.33 o
 -10   1   8     1020.44      855.06     81.91 o
  -9   1   8      263.12      256.25     27.81 o
  -8   1   8     1012.04      995.09     72.02 o
  -7   1   8      367.54      336.05     16.53 o
  -6   1   8      444.60      440.69     30.28 o
  -5   1   8      390.44      385.58     11.16 o
  -4   1   8     1626.06     1466.21     41.01 o
  -3   1   8     2016.56     2169.80     43.26 o
  -2   1   8     4522.69     4929.96     72.25 o
  -1   1   8       54.22       54.74     10.33 o
   0   1   8     1256.34     1247.90     32.57 o
   1   1   8     1402.90     1193.39     44.59 o
   2   1   8       34.52       27.20     15.93 o
   3   1   8     2776.78     3014.41     56.83 o
   4   1   8      622.28      565.85     26.80 o
   5   1   8       88.28      126.89     26.69 o
   6   1   8        0.40       10.22     12.78 o
   7   1   8      475.95      512.48     42.90 o
   8   1   8       27.02       38.56     38.44 o
   9   1   8      849.56      875.62     55.24 o
  11   1   8       84.83       81.94     44.13 o
 -14   2   8      478.33      404.84     60.66 o
 -12   2   8      166.10      134.74     59.99 o
 -11   2   8      279.63      273.14     72.44 o
 -10   2   8      240.51      252.55     53.49 o
  -9   2   8     1542.50     1516.00     47.14 o
  -8   2   8      602.08      526.89     33.01 o
  -7   2   8      293.85      325.51     45.28 o
  -6   2   8      399.96      361.84     29.11 o
  -5   2   8        7.40       14.65      7.88 o
  -4   2   8     1755.32     1823.92     57.44 o
  -3   2   8     7870.08     8883.45    111.70 o
  -2   2   8       19.33       12.87      8.61 o
  -1   2   8     4692.92     5398.06    102.21 o
   0   2   8     1911.50     1779.73     37.75 o
   1   2   8      269.61      280.70     30.62 o
   2   2   8     1813.32     1620.90     52.22 o
   3   2   8      780.17      693.26     29.25 o
   4   2   8     1075.92     1113.33     38.39 o
   5   2   8      995.93      955.22     58.12 o
   6   2   8        3.48       14.91     17.10 o
   7   2   8       38.07       51.41     20.12 o
   8   2   8     1107.21     1184.53    112.96 o
  10   2   8      281.32      259.74    210.47 o
 -14   3   8       95.85       62.82     47.74 o
 -12   3   8       87.52       -1.69     36.49 o
 -11   3   8      227.07      101.19     43.68 o
 -10   3   8     1172.52     1184.03     97.98 o
  -9   3   8      869.00      867.54     39.91 o
  -8   3   8      839.81      808.12     39.36 o
  -7   3   8      319.93      314.75     27.77 o
  -6   3   8        6.41       22.51     16.55 o
  -5   3   8     1029.74      977.91     52.60 o
  -4   3   8     4759.41     5118.32    160.94 o
  -3   3   8     3351.85     3372.73     50.80 o
  -2   3   8     8618.16     9752.29    134.57 o
  -1   3   8     2667.15     2811.39    100.11 o
   0   3   8      756.17      637.44     25.70 o
   1   3   8       13.31       11.52      8.30 o
   2   3   8       23.31       34.51     31.29 o
   3   3   8      526.04      527.20     26.93 o
   4   3   8      418.30      403.40     34.82 o
   5   3   8       80.98       70.48     16.27 o
   6   3   8      178.66      211.69     33.53 o
   7   3   8        1.78       34.28     23.19 o
   8   3   8       28.28       19.35     34.77 o
  10   3   8      105.83       53.22     52.87 o
 -14   4   8      301.85      309.91     64.51 o
 -12   4   8       90.39       66.01     46.89 o
 -11   4   8       64.38       76.61     42.79 o
 -10   4   8      385.24      342.72     30.73 o
  -9   4   8      701.36      683.90     48.21 o
  -8   4   8      147.80      212.70     31.98 o
  -7   4   8        9.95       19.07     20.97 o
  -6   4   8       48.45       36.89     39.40 o
  -5   4   8       39.49       31.46     14.34 o
  -4   4   8     1037.62      958.96     41.04 o
  -3   4   8     1748.07     1925.60     88.04 o
  -2   4   8     3576.38     3743.03     79.14 o
  -1   4   8      712.95      721.29     47.53 o
   0   4   8        0.42       23.19     10.12 o
   1   4   8      556.82      559.32     27.50 o
   2   4   8     2673.74     2649.35     80.09 o
   3   4   8      601.91      537.02     31.35 o
   4   4   8      249.33      198.71     29.83 o
   5   4   8      202.18      165.42     53.34 o
   6   4   8       68.48       49.78     24.37 o
   7   4   8       41.29       30.52     16.89 o
   8   4   8      250.54      146.00     58.70 o
   9   4   8      128.43      126.99     59.25 o
 -14   5   8       99.30       48.75     45.05 o
 -12   5   8       42.77       37.68     23.15 o
 -11   5   8      189.84      197.60     67.58 o
 -10   5   8      283.30      286.27     50.64 o
  -9   5   8      145.56      147.21     32.79 o
  -8   5   8      681.80      702.55     47.07 o
  -7   5   8       91.40       67.81     19.90 o
  -6   5   8      169.79      178.36     26.09 o
  -5   5   8       84.42       61.66     20.28 o
  -4   5   8     2167.66     2288.94     78.11 o
  -3   5   8       21.50       12.23     10.25 o
  -2   5   8     3078.28     3227.51     46.42 o
  -1   5   8       95.79       79.79     16.64 o
   0   5   8       17.87       30.36     11.73 o
   1   5   8      806.88      876.00     38.59 o
   2   5   8      816.47      752.68     38.00 o
   3   5   8     1163.73     1371.85     50.09 o
   4   5   8      125.53       74.50     18.32 o
   5   5   8      385.98      459.30     52.34 o
   6   5   8       20.32       56.03     23.07 o
   7   5   8      189.30      192.89     46.41 o
   8   5   8       53.50       28.04     25.99 o
 -14   6   8      204.87      158.34     63.41 o
 -13   6   8        0.22       33.47     36.79 o
 -12   6   8       52.86       69.89     35.97 o
 -11   6   8        4.53        3.64     32.40 o
 -10   6   8      325.64      293.27     39.20 o
  -9   6   8      292.33      354.78     43.48 o
  -8   6   8      486.22      451.96     46.99 o
  -7   6   8     1112.48     1106.28     62.42 o
  -6   6   8      189.59      238.85     32.82 o
  -5   6   8      466.33      491.76     48.41 o
  -4   6   8      306.15      343.66     33.80 o
  -3   6   8     5167.77     6804.12    430.93 o
  -2   6   8      995.28      952.43     34.67 o
  -1   6   8      232.04      182.92     19.67 o
   0   6   8      245.28      203.05     18.37 o
   1   6   8     1782.96     1995.95     64.66 o
   2   6   8      254.08      285.45     35.04 o
   3   6   8     1898.91     2042.47     79.14 o
   4   6   8      163.62      157.70     42.64 o
   5   6   8      128.00      148.87     51.03 o
   6   6   8        5.23       28.87     17.47 o
 -13   7   8      102.27       49.62     45.16 o
 -11   7   8        1.73       28.63     24.46 o
 -10   7   8        1.68       49.56     18.03 o
  -9   7   8     1007.90      958.32     57.40 o
  -8   7   8      107.26       52.40     22.78 o
  -7   7   8      558.38      640.41     58.21 o
  -6   7   8      113.02       69.95     21.42 o
  -5   7   8       69.40       65.36     17.03 o
  -4   7   8      234.45      217.37     32.64 o
  -3   7   8       64.69       33.45     22.49 o
  -2   7   8        7.17       57.01     36.73 o
  -1   7   8       37.00       36.82     13.95 o
   0   7   8       20.74        2.57     12.22 o
   1   7   8        0.35       28.64     17.38 o
   2   7   8      617.29      630.64     36.22 o
   3   7   8       38.30       45.97     15.39 o
   4   7   8      540.79      627.65     58.21 o
   5   7   8       47.99       63.91     27.06 o
   6   7   8        0.72        2.10     26.35 o
   7   7   8      111.36      132.07     69.99 o
 -13   8   8       31.32       22.33     33.98 o
 -12   8   8       23.34       83.87     43.00 o
 -11   8   8       41.45       78.69     22.21 o
 -10   8   8       81.41      115.05     70.16 o
  -9   8   8        0.67       61.53     29.66 o
  -8   8   8      809.07      661.03     71.48 o
  -7   8   8        1.94       61.48     35.01 o
  -6   8   8       25.28       50.42     40.47 o
  -5   8   8        1.88        6.49     17.89 o
  -4   8   8      263.13      276.09     42.75 o
  -3   8   8      361.32      374.42     67.84 o
  -2   8   8        8.30       25.72     16.25 o
  -1   8   8      447.98      422.98     41.80 o
   0   8   8       46.28       28.22     16.99 o
   1   8   8        6.17       37.17     15.73 o
   2   8   8       22.04       36.08     18.20 o
   3   8   8      238.51      283.70     38.17 o
   4   8   8       10.21        2.04     21.08 o
   5   8   8      224.84      105.67     50.87 o
   6   8   8        5.63       30.12     28.88 o
 -12   9   8       32.09       78.08     36.68 o
 -11   9   8       11.02       43.56     32.40 o
 -10   9   8        2.08       30.78     28.80 o
  -9   9   8       11.95       26.76     54.85 o
  -8   9   8      109.91       82.17     52.40 o
  -7   9   8      236.43      352.33     48.00 o
  -6   9   8      104.90       81.76     27.16 o
  -5   9   8      145.74      114.61     36.94 o
  -4   9   8      467.23      467.88     51.15 o
  -3   9   8        0.83       10.75     23.86 o
  -2   9   8      346.10      316.51     47.96 o
  -1   9   8       23.97       35.35     21.32 o
   0   9   8      391.00      459.97     39.41 o
   1   9   8       58.42       62.31     21.93 o
   2   9   8        1.62       18.73     19.25 o
   3   9   8        0.53       45.11     20.53 o
   4   9   8      152.35      206.77     73.11 o
 -11  10   8       12.02       65.17     20.54 o
 -10  10   8       21.67       43.74     38.01 o
  -9  10   8      188.16      156.62     35.36 o
  -8  10   8      133.56      121.69     50.53 o
  -7  10   8        2.20       36.19     27.82 o
  -6  10   8      455.72      434.05     50.77 o
  -5  10   8       13.83        4.31     18.12 o
  -4  10   8      180.29      222.57     42.12 o
  -3  10   8      429.19      461.41     89.13 o
  -2  10   8       40.77       49.35     21.27 o
  -1  10   8      528.12      670.17     52.81 o
   0  10   8      182.53      160.90     37.65 o
   1  10   8       57.77       27.34     22.38 o
 -10  11   8        4.06       35.03     17.80 o
  -9  11   8       20.06       29.58     30.19 o
  -7  11   8       10.19       14.45     31.28 o
  -6  11   8      126.27       97.07     33.49 o
  -5  11   8      201.94      227.58     68.57 o
  -4  11   8        5.77       30.52     21.99 o
  -3  11   8       35.30       62.96     23.04 o
  -2  11   8      601.65      768.84     57.71 o
  -1  11   8       10.24       43.02     33.01 o
   0  11   8       14.21       18.20     18.33 o
   1  11   8        4.80       83.17     42.74 o
  -8  12   8        4.66       25.99     17.17 o
  -7  12   8      150.49      140.59     83.47 o
  -6  12   8       80.50       67.99     43.11 o
  -5  12   8        0.88       58.81     48.79 o
  -4  12   8      105.79      107.18     39.85 o
  -3  12   8      123.74      198.11     53.78 o
  -2  12   8       11.09       48.44     34.81 o
  -1  12   8      305.37      348.14    104.50 o
  -1 -16   9      348.23      333.10    112.47 o
   0 -16   9       11.78       58.36     20.67 o
   1 -16   9      260.66      282.26     65.31 o
   2 -16   9       11.44       29.25     22.60 o
   3 -16   9       11.11       21.79     21.12 o
   4 -16   9        5.95        4.95     20.61 o
   5 -16   9       16.63       61.23     17.44 o
   6 -16   9       36.50       30.44     12.74 o
  -3 -15   9       72.08       57.36     48.90 o
  -2 -15   9       20.93       21.22     49.17 o
  -1 -15   9      115.10       81.13     29.81 o
   0 -15   9      735.11      661.15     84.26 o
   1 -15   9       90.54       89.00     28.32 o
   2 -15   9      194.19      179.88     80.52 o
   3 -15   9       99.36       72.52     31.10 o
   4 -15   9        1.85       66.08     38.41 o
   5 -15   9       28.56       44.81     37.84 o
   7 -15   9      141.73      106.94     56.49 o
   8 -15   9      416.31      412.57     95.34 o
  -5 -14   9       55.87       68.71     94.39 o
  -4 -14   9      165.71      119.27     30.83 o
  -3 -14   9        2.07       77.11     61.62 o
  -2 -14   9        1.23       31.89     29.12 o
  -1 -14   9      833.66      852.33     45.72 o
   0 -14   9      149.91      108.92     29.18 o
   1 -14   9      622.57      592.37     43.04 o
   2 -14   9      184.15      204.25     28.61 o
   3 -14   9      263.28      255.47     40.60 o
   4 -14   9        1.38       65.60     24.22 o
   5 -14   9      127.75       87.73     24.83 o
   6 -14   9      362.78      489.41     84.34 o
   7 -14   9       53.91       18.61     32.79 o
   8 -14   9        4.52       14.77     24.66 o
   9 -14   9       56.72      105.76     53.37 o
  -6 -13   9      490.56      420.56     86.00 o
  -5 -13   9      185.66      245.38     53.98 o
  -3 -13   9        0.19      -12.44     27.95 o
  -2 -13   9        7.42       28.49     14.73 o
  -1 -13   9       30.49       23.64     13.46 o
   0 -13   9      631.35      625.84     52.87 o
   1 -13   9        1.95       22.24     28.81 o
   2 -13   9      834.86      925.77     81.85 o
   3 -13   9       14.53       40.51     20.39 o
   4 -13   9       76.16       39.34     20.12 o
   5 -13   9     1468.21     1623.66     66.68 o
   6 -13   9       13.80       45.73     19.97 o
   7 -13   9       25.49       60.09     24.04 o
   8 -13   9      182.52      148.46     39.48 o
   9 -13   9       10.63       16.07     20.76 o
  10 -13   9       16.70       73.30     36.08 o
  -7 -12   9      667.65      810.80     75.34 o
  -5 -12   9      430.18      472.36     59.43 o
  -4 -12   9       31.74       13.69     35.78 o
  -3 -12   9       37.65       69.33     26.56 o
  -2 -12   9      180.06      126.81     48.75 o
  -1 -12   9      229.54      294.99     37.99 o
   0 -12   9       10.02       36.22     20.31 o
   1 -12   9      346.52      388.90     77.20 o
   2 -12   9       57.58       54.57     18.80 o
   3 -12   9       68.85      100.13     27.76 o
   4 -12   9      407.43      437.68     42.10 o
   5 -12   9      118.93      128.41     22.63 o
   6 -12   9     1424.03     1660.90     55.29 o
   7 -12   9       43.79       80.23     23.69 o
   8 -12   9       57.24       46.54     13.63 o
   9 -12   9        1.35       36.31     17.21 o
  10 -12   9       34.79       88.15     27.69 o
  11 -12   9        1.99       34.23     55.82 o
  -8 -11   9        6.87      123.04     42.98 o
  -6 -11   9      189.16      173.17     41.30 o
  -5 -11   9      265.25      300.23     45.35 o
  -4 -11   9      255.26      307.47     55.27 o
  -3 -11   9       54.75       40.29     35.52 o
  -2 -11   9      246.26      306.19     31.38 o
  -1 -11   9       20.15       37.65     14.76 o
   0 -11   9     1143.72     1156.40     59.89 o
   1 -11   9      106.27      129.39     35.65 o
   2 -11   9     1802.01     1923.38     82.81 o
   3 -11   9      685.05      597.43     40.79 o
   4 -11   9      489.03      503.41     38.56 o
   5 -11   9      234.63      253.63     32.61 o
   6 -11   9      372.44      403.79     38.24 o
   7 -11   9      245.64      257.95     33.75 o
   8 -11   9      119.89      116.98     21.84 o
   9 -11   9        3.11       40.93     24.28 o
  10 -11   9        4.49       62.69     32.46 o
  11 -11   9        2.95      124.75     52.61 o
  -9 -10   9        5.32       67.88     22.28 o
  -7 -10   9       45.29       30.24     54.37 o
  -6 -10   9      815.39      859.95    114.00 o
  -5 -10   9       81.77       21.21     28.86 o
  -4 -10   9      584.72      592.24     58.91 o
  -3 -10   9      320.78      299.80     36.93 o
  -2 -10   9      174.97      164.11     25.32 o
  -1 -10   9     1417.54     1378.14     52.34 o
   0 -10   9       55.66       90.30     18.10 o
   1 -10   9       14.82       21.86     17.78 o
   2 -10   9     1586.33     1468.54     49.78 o
   3 -10   9       79.10      114.62     30.17 o
   4 -10   9       33.20       50.00     23.61 o
   5 -10   9      332.90      346.76     32.49 o
   6 -10   9       15.57       34.82     12.48 o
   7 -10   9      663.44      594.54     38.55 o
   8 -10   9      120.23      102.61     22.95 o
   9 -10   9       16.72       56.96     20.04 o
  10 -10   9       11.38       33.37     17.70 o
  11 -10   9        0.32       56.61     42.49 o
  12 -10   9       18.09       42.26     31.71 o
 -10  -9   9       22.72       60.60     46.89 o
  -8  -9   9       22.81       43.82     20.99 o
  -7  -9   9       33.06       28.64     20.46 o
  -6  -9   9        5.98       49.78     18.22 o
  -5  -9   9        1.44       35.16     26.91 o
  -4  -9   9      621.20      607.27     36.72 o
  -3  -9   9       37.77       23.38     13.30 o
  -2  -9   9      751.75      804.50     35.57 o
  -1  -9   9      298.87      361.97     29.85 o
   0  -9   9     1062.95     1095.68     55.42 o
   1  -9   9        0.57        5.39     15.04 o
   2  -9   9       30.65       41.17     14.26 o
   3  -9   9       66.39       58.13     15.53 o
   4  -9   9      127.55      115.69     26.01 o
   5  -9   9       51.57       63.23     16.16 o
   6  -9   9     1297.38     1367.38     50.25 o
   7  -9   9        5.55       22.54     14.48 o
   8  -9   9      568.94      606.45     39.59 o
   9  -9   9      334.19      336.37     42.83 o
  10  -9   9        0.39       67.72     31.56 o
  11  -9   9       18.60      -12.87     34.48 o
  12  -9   9        0.79        5.21     17.42 o
 -11  -8   9       12.81       52.65     43.96 o
 -10  -8   9      269.78      177.21     36.45 o
  -9  -8   9       30.01       37.27     29.84 o
  -8  -8   9        5.70       31.08     31.82 o
  -7  -8   9       19.61       60.87     45.69 o
  -6  -8   9       26.19       82.11     23.64 o
  -5  -8   9      242.07      187.21     35.39 o
  -4  -8   9      673.64      688.58     37.76 o
  -3  -8   9      537.39      493.23     39.59 o
  -2  -8   9      491.13      567.44     41.38 o
  -1  -8   9     2432.69     2582.20     61.40 o
   0  -8   9       19.91       35.86     15.09 o
   1  -8   9      147.70      141.04     21.10 o
   2  -8   9        3.39       15.96     13.76 o
   3  -8   9      115.41      153.21     22.05 o
   4  -8   9      251.22      257.64     22.55 o
   5  -8   9      742.40      764.01     36.46 o
   6  -8   9      993.90      945.83     43.08 o
   7  -8   9     2079.03     2277.63     66.87 o
   8  -8   9       63.82       25.79     14.65 o
   9  -8   9      335.25      343.05     38.92 o
  10  -8   9      656.26      666.67     49.31 o
  11  -8   9       68.06       55.58     28.14 o
  12  -8   9      339.21      356.11     74.97 o
 -11  -7   9      348.94      347.21     55.75 o
 -10  -7   9       14.36       50.28     30.32 o
  -9  -7   9      290.41      353.50     43.92 o
  -8  -7   9       34.48       78.99     31.50 o
  -7  -7   9        1.93       45.63     21.12 o
  -6  -7   9        5.22        7.90     25.76 o
  -5  -7   9      747.17      708.78     44.99 o
  -4  -7   9      300.81      298.21     26.47 o
  -3  -7   9     1492.78     1493.56     57.84 o
  -2  -7   9      643.17      612.07     28.24 o
  -1  -7   9     1936.02     2004.29     50.72 o
   0  -7   9     1025.71     1026.16     36.02 o
   1  -7   9     1507.91     1311.50     42.55 o
   2  -7   9     1081.42     1042.46     35.23 o
   3  -7   9       53.33       65.79     28.28 o
   4  -7   9     1199.52     1213.16     38.97 o
   5  -7   9     1125.44     1028.60     39.04 o
   6  -7   9      199.73      218.78     25.10 o
   7  -7   9       32.03       68.16     29.46 o
   8  -7   9      592.89      645.24     52.25 o
   9  -7   9        1.25       71.31     24.79 o
  10  -7   9      254.00      230.48     48.62 o
  11  -7   9      634.09      637.87     76.88 o
  12  -7   9        3.52       28.83     14.05 o
 -12  -6   9       77.64       46.45     26.75 o
 -11  -6   9       23.80       58.41     33.77 o
 -10  -6   9      798.21      934.66     63.89 o
  -9  -6   9        5.59       86.57     37.21 o
  -8  -6   9        2.29       -5.66     20.98 o
  -7  -6   9      139.98       73.58     25.41 o
  -6  -6   9        7.75       69.47     20.47 o
  -5  -6   9     1043.88     1078.03     35.63 o
  -4  -6   9     3930.18     4691.16     80.05 o
  -3  -6   9     1743.62     1784.82     45.64 o
  -2  -6   9     1059.52     1156.51     35.83 o
  -1  -6   9       39.11       20.66     14.66 o
   0  -6   9     1815.06     1875.45     45.00 o
   1  -6   9      182.14      188.58     21.78 o
   2  -6   9     1652.86     1610.50     43.02 o
   3  -6   9      935.26     1040.36     28.70 o
   4  -6   9       15.64       30.89     14.62 o
   5  -6   9      436.63      415.74     25.65 o
   6  -6   9      282.14      264.29     26.95 o
   7  -6   9      268.36      248.68     38.84 o
   8  -6   9      185.50      117.03     31.34 o
   9  -6   9      246.12      284.07     46.49 o
  10  -6   9        0.47       39.93     23.13 o
  11  -6   9      230.56      203.61     67.74 o
  12  -6   9      140.42      126.46     27.42 o
 -12  -5   9        3.66       48.34     31.29 o
 -11  -5   9       72.88       56.03     30.30 o
 -10  -5   9      121.50      170.72     50.42 o
  -9  -5   9       65.34       77.30     36.28 o
  -8  -5   9      199.52      184.77     29.77 o
  -7  -5   9       32.46       47.43     20.10 o
  -6  -5   9     1712.44     1882.21     79.90 o
  -5  -5   9        2.32       22.06     19.72 o
  -4  -5   9      431.26      370.78     32.92 o
  -3  -5   9       36.93       64.61     17.15 o
  -2  -5   9      212.76      180.53     19.89 o
  -1  -5   9      312.81      312.59     22.45 o
   0  -5   9     2874.79     3138.85     50.95 o
   1  -5   9        1.76        9.18      8.55 o
   2  -5   9     4856.57     4801.85    128.80 o
   3  -5   9      299.80      300.12     24.01 o
   4  -5   9     1238.93     1306.24     30.87 o
   5  -5   9      547.19      508.19     23.46 o
   6  -5   9      204.01      168.64     41.79 o
   7  -5   9       53.06       74.69     24.40 o
   8  -5   9       30.39       48.25     20.23 o
   9  -5   9       35.66       84.09     30.34 o
  10  -5   9       96.25       61.33     20.49 o
  11  -5   9      115.29      132.97     38.87 o
  12  -5   9       77.69       95.70     62.22 o
 -13  -4   9       74.74       73.07     19.32 o
 -12  -4   9       10.64       -4.31     30.58 o
 -11  -4   9       59.86       55.50     21.85 o
 -10  -4   9     1090.16     1329.77    106.01 o
  -9  -4   9      563.88      551.19     40.21 o
  -8  -4   9      947.99     1134.47     53.71 o
  -7  -4   9       10.40       32.43     18.24 o
  -6  -4   9      354.71      335.07     36.38 o
  -5  -4   9     1543.87     1646.25     53.11 o
  -4  -4   9     1118.19     1163.26     32.06 o
  -3  -4   9       71.55       60.53     13.82 o
  -2  -4   9     1388.33     1578.02     57.58 o
  -1  -4   9      135.44      100.40     19.95 o
   0  -4   9      212.54      173.87     19.03 o
   1  -4   9     1073.51      924.78     41.55 o
   2  -4   9      384.60      333.59     11.74 o
   3  -4   9     5345.00     5756.20     89.33 o
   4  -4   9      876.29      782.02     63.35 o
   5  -4   9     1372.41     1279.70     51.50 o
   6  -4   9      188.18      199.16     36.06 o
   7  -4   9       66.37       83.45     32.15 o
   8  -4   9      236.25      266.71     43.08 o
   9  -4   9      580.64      721.21     79.73 o
  10  -4   9       11.79      -21.17     23.77 o
  11  -4   9       59.45      146.01     43.22 o
  12  -4   9       37.89      -27.77     41.83 o
 -13  -3   9        1.57       44.32     23.94 o
 -11  -3   9      265.13      268.48     45.67 o
 -10  -3   9      671.90      808.84     72.11 o
  -9  -3   9       76.63       58.15     28.55 o
  -8  -3   9      691.90      772.26     42.84 o
  -7  -3   9     1704.38     1793.36     52.92 o
  -6  -3   9      235.38      215.38     38.31 o
  -5  -3   9     2682.02     2765.38     93.94 o
  -4  -3   9        3.23       22.74     17.97 o
  -3  -3   9     1321.98     1248.48     27.77 o
  -2  -3   9       85.13      114.75     25.90 o
  -1  -3   9      376.58      415.88     23.58 o
   0  -3   9      778.11      858.20     23.83 o
   1  -3   9     2160.66     1821.40     22.94 o
   2  -3   9     1683.35     1681.41     61.27 o
   3  -3   9     2682.65     2670.61     96.89 o
   5  -3   9        4.43       14.67     12.41 o
   6  -3   9       33.89       71.01     22.90 o
   7  -3   9        3.20        1.43     15.27 o
   8  -3   9      214.84      192.80     65.08 o
   9  -3   9        7.86       34.49     25.52 o
  10  -3   9       41.10       66.74     25.54 o
  11  -3   9       62.09       76.98     43.36 o
  12  -3   9       78.66        8.18     57.04 o
 -14  -2   9        5.35      -12.27     34.50 o
 -13  -2   9        2.52       34.77     25.22 o
 -12  -2   9       17.25      -20.36     33.40 o
 -11  -2   9        3.01        0.94     13.12 o
 -10  -2   9      387.91      362.77     34.30 o
  -9  -2   9      937.00      917.61     51.50 o
  -8  -2   9      323.05      355.43     41.48 o
  -7  -2   9        1.11       10.51      6.88 o
  -6  -2   9      351.65      328.95     30.10 o
  -5  -2   9       86.26       76.01     21.47 o
  -4  -2   9      966.83     1029.11     29.91 o
  -3  -2   9      453.17      522.68     29.10 o
  -2  -2   9       19.97       21.00      8.38 o
  -1  -2   9        0.49        5.31     12.05 o
   0  -2   9      451.74      394.51     33.09 o
   1  -2   9      993.41     1082.90     43.17 o
   2  -2   9       52.31       29.40     16.05 o
   3  -2   9      223.70      193.86     33.09 o
   4  -2   9     3584.71     3643.19     99.62 o
   5  -2   9      570.35      575.01     49.47 o
   6  -2   9      589.49      574.48     81.29 o
   7  -2   9      668.44      666.65     49.09 o
   8  -2   9       65.55       74.00     35.90 o
   9  -2   9      546.85      525.88     63.93 o
  10  -2   9       50.73       74.28     40.92 o
  11  -2   9       97.81       77.54     40.19 o
 -14  -1   9      108.80      112.55     45.73 o
 -12  -1   9        3.14        8.92     19.18 o
 -11  -1   9      154.53      105.72     69.91 o
 -10  -1   9       11.08       47.74     15.21 o
  -9  -1   9        4.35        7.09     14.64 o
  -8  -1   9      564.54      503.94     30.70 o
  -7  -1   9        2.58        8.67      8.50 o
  -6  -1   9      220.60      209.72     15.25 o
  -5  -1   9     6308.85     7091.16    176.14 o
  -4  -1   9       28.90       12.99     10.72 o
  -3  -1   9     3197.08     3548.12     64.42 o
  -2  -1   9        4.86        5.44      8.67 o
  -1  -1   9       10.83       19.52      7.31 o
   0  -1   9     2328.02     2511.66    118.99 o
   1  -1   9        4.61       33.39     16.70 o
   2  -1   9      113.85       88.32     21.40 o
   3  -1   9     1763.31     1721.68     63.24 o
   4  -1   9       38.76       89.34     22.02 o
   5  -1   9      148.68      115.45     28.13 o
   6  -1   9      896.19      932.74     68.86 o
   7  -1   9      416.12      422.16     36.73 o
   8  -1   9      812.42      830.06     54.38 o
   9  -1   9       59.04       73.31     29.25 o
  10  -1   9      205.28      239.71     56.71 o
  11  -1   9       13.31       14.16     21.22 o
 -14   0   9       59.82       95.25     48.06 o
 -13   0   9      222.25       80.15     33.03 o
 -12   0   9      413.11      453.28     77.17 o
 -11   0   9        7.11       61.97     40.21 o
 -10   0   9        2.52       -9.80     34.53 o
  -9   0   9        4.64       67.41     25.78 o
  -8   0   9       51.92       54.62     12.25 o
  -7   0   9        3.22       11.52     16.00 o
  -6   0   9      946.71      906.01     32.93 o
  -5   0   9      884.92      905.33     49.77 o
  -4   0   9     7378.61     7852.69    107.03 o
  -3   0   9      707.67      703.14     24.33 o
  -2   0   9      580.75      561.86     27.05 o
  -1   0   9       33.39       27.36      8.40 o
   0   0   9        9.51       21.57      9.40 o
   1   0   9      179.21      173.94     32.46 o
   2   0   9      397.20      376.45     28.13 o
   3   0   9      119.36      115.49     14.97 o
   4   0   9     1186.65     1189.01     54.17 o
   5   0   9       27.25       49.41     23.39 o
   6   0   9      329.11      323.80     33.04 o
   7   0   9      924.84      974.63     94.91 o
   8   0   9       21.82       57.74     31.47 o
   9   0   9      377.98      435.72     46.33 o
  10   0   9       95.51       96.53     43.27 o
  11   0   9        3.52      -27.94     41.33 o
 -14   1   9      447.34      383.47    123.14 o
 -12   1   9        6.29       78.78     43.98 o
 -11   1   9       66.71       97.55     39.54 o
 -10   1   9      324.52      299.39     61.62 o
  -9   1   9        1.35       57.11     21.16 o
  -8   1   9       26.73       12.93     18.05 o
  -7   1   9        8.14       23.52     10.00 o
  -6   1   9       14.94       26.10     11.42 o
  -5   1   9     3016.00     3210.25     54.60 o
  -4   1   9      984.19      859.48     22.95 o
  -3   1   9     1515.16     1583.37     35.62 o
  -2   1   9     1554.23     1758.57     51.39 o
  -1   1   9      317.59      296.04     17.94 o
   0   1   9      599.77      558.66     33.57 o
   1   1   9      655.94      589.92     49.44 o
   2   1   9      850.95      729.55     42.16 o
   3   1   9      916.06      850.67     43.76 o
   4   1   9      178.50      162.78     21.93 o
   5   1   9        4.28       10.58     37.57 o
   6   1   9        5.27        4.73     19.43 o
   7   1   9       23.58       48.75     25.28 o
   8   1   9     1172.05     1318.57     61.56 o
   9   1   9       36.50       -0.95     28.16 o
  10   1   9       41.40       59.57     42.83 o
 -14   2   9       30.56       36.73     40.91 o
 -12   2   9      117.85       70.24     40.58 o
 -11   2   9      875.80      915.04     82.83 o
 -10   2   9      216.55      183.96     49.13 o
  -9   2   9       39.64       46.34     14.73 o
  -8   2   9      266.12      278.32     46.82 o
  -7   2   9       86.87       84.14     18.28 o
  -6   2   9      516.54      520.22     34.64 o
  -5   2   9      444.46      410.95     29.52 o
  -4   2   9      248.69      288.39     26.47 o
  -3   2   9      619.12      597.54     21.45 o
  -2   2   9      370.51      364.95     33.35 o
  -1   2   9      576.73      438.74     19.72 o
   0   2   9      364.38      425.50     21.71 o
   1   2   9     2033.59     2083.43     43.63 o
   2   2   9     1281.29     1328.01     39.08 o
   3   2   9     1588.80     1562.47     81.36 o
   4   2   9      296.28      310.30     35.58 o
   5   2   9       41.66       71.33     26.16 o
   6   2   9      128.15      125.87     31.93 o
   7   2   9       54.50       89.14     29.25 o
   8   2   9      255.37      281.45     44.47 o
  10   2   9       95.65       70.22     19.05 o
 -14   3   9      306.39      314.47    101.10 o
 -13   3   9      251.40      203.81     68.39 o
 -12   3   9      122.81      142.95     46.55 o
 -11   3   9      398.76      370.12     66.19 o
 -10   3   9      193.01      119.38     44.74 o
  -9   3   9      970.77     1018.95     98.54 o
  -8   3   9      152.58       91.19     24.47 o
  -7   3   9      911.33      867.11     44.58 o
  -6   3   9      515.15      477.99     41.91 o
  -5   3   9      386.50      452.01     34.66 o
  -4   3   9      111.80      123.59     21.14 o
  -3   3   9      501.98      411.97     32.99 o
  -2   3   9      899.03     1015.89     33.31 o
  -1   3   9     1779.20     1729.41     43.68 o
   0   3   9        1.13       20.38     10.37 o
   1   3   9     5445.38     5786.56     58.19 o
   2   3   9      362.28      341.97     23.38 o
   3   3   9       72.61       45.89     26.94 o
   4   3   9       34.52       71.91     30.38 o
   5   3   9      227.29      228.78     33.99 o
   6   3   9        2.92       29.03     26.99 o
   7   3   9      134.71      117.17     29.84 o
   8   3   9      438.31      544.91     58.11 o
   9   3   9      653.43      341.54     95.87 o
 -14   4   9        0.35       42.43     19.85 o
 -12   4   9      104.33       65.37     29.83 o
 -11   4   9      342.24      365.51     51.55 o
 -10   4   9      280.94      301.60     34.45 o
  -9   4   9     1429.10     1728.36    138.09 o
  -8   4   9      882.02      731.15     50.20 o
  -7   4   9      405.57      427.53     37.44 o
  -6   4   9       13.78       27.48     13.24 o
  -5   4   9      650.16      597.16     42.94 o
  -4   4   9       68.92       71.01     21.19 o
  -3   4   9      143.86      117.59     18.93 o
  -2   4   9       58.72       49.34     11.73 o
  -1   4   9      562.48      503.89     27.45 o
   0   4   9     2665.44     2908.20     80.87 o
   1   4   9      665.99      631.19     31.35 o
   2   4   9      844.91      742.30     33.56 o
   3   4   9        0.96       14.20      9.83 o
   4   4   9      415.74      482.09     47.27 o
   5   4   9      135.34       90.24     29.66 o
   6   4   9        0.83       44.67     15.40 o
   7   4   9        3.08       35.58     24.29 o
   8   4   9        3.16       29.73     28.35 o
 -14   5   9      404.80      360.18    111.54 o
 -12   5   9       19.63       36.50     30.91 o
 -11   5   9        4.58       55.30     34.79 o
 -10   5   9       56.96       73.59     26.21 o
  -9   5   9      577.00      528.45     42.31 o
  -8   5   9      325.54      364.61     37.58 o
  -7   5   9     1090.62     1182.75     57.53 o
  -6   5   9      730.11      813.56     45.82 o
  -5   5   9      102.24      103.53     25.17 o
  -4   5   9      855.81      774.22     50.44 o
  -3   5   9     1223.93     1342.99     54.77 o
  -2   5   9      681.14      676.61     42.35 o
  -1   5   9      200.89      232.71     21.71 o
   0   5   9       12.90       31.11     12.90 o
   1   5   9      692.65      614.25     46.62 o
   2   5   9       23.36       14.54     16.49 o
   3   5   9      181.04      147.73     28.97 o
   4   5   9       33.89       68.73     31.30 o
   5   5   9       35.72       44.86     26.72 o
   6   5   9      186.91      190.48     47.19 o
   7   5   9      219.63      162.71     40.87 o
   8   5   9      159.68      120.30     64.93 o
 -13   6   9       64.39       41.55     46.36 o
 -11   6   9       62.33      109.72     31.95 o
 -10   6   9       22.71       22.21     14.89 o
  -9   6   9      716.35      690.10     53.02 o
  -8   6   9      207.27      135.34     35.39 o
  -7   6   9      394.12      434.10     49.35 o
  -6   6   9      534.79      515.90     41.58 o
  -5   6   9      142.92      122.81     25.72 o
  -4   6   9      507.16      484.84     34.96 o
  -3   6   9     1167.93     1287.40     66.60 o
  -2   6   9       48.56       64.69     26.89 o
  -1   6   9        3.64       17.04     11.48 o
   0   6   9      612.41      651.77     36.28 o
   1   6   9       50.19       95.51     19.13 o
   2   6   9      650.84      714.05     53.11 o
   3   6   9        5.71       32.97     19.13 o
   4   6   9      719.46      845.76     68.04 o
   5   6   9      159.55      118.48     51.51 o
   6   6   9        5.41       49.96     32.83 o
   7   6   9      289.10      240.02     76.80 o
 -13   7   9        1.09       -4.21     34.84 o
 -11   7   9       30.36       44.65     50.08 o
 -10   7   9        5.44       17.95     65.11 o
  -9   7   9       83.68       51.38     27.61 o
  -8   7   9     1525.08     1762.35     89.04 o
  -7   7   9       19.46       22.99     41.05 o
  -6   7   9      714.54      753.92     51.81 o
  -5   7   9       72.74       60.60     33.39 o
  -4   7   9        4.24       41.87     17.99 o
  -3   7   9       63.80      106.53     39.27 o
  -2   7   9       28.82       69.29     25.10 o
  -1   7   9      414.70      476.63     41.41 o
   0   7   9      522.03      580.82     33.26 o
   1   7   9       45.77       48.57     15.39 o
   2   7   9        3.45       -6.56     24.13 o
   3   7   9      372.42      398.37     50.18 o
   4   7   9       11.23       25.53     29.75 o
   5   7   9      274.66      267.69     66.18 o
   6   7   9        4.05        5.33     24.18 o
 -12   8   9       14.68       21.36     21.51 o
 -11   8   9        7.87       64.57     41.47 o
 -10   8   9        7.40       22.75     19.12 o
  -9   8   9       76.57       75.04     22.03 o
  -8   8   9       91.27       31.85     47.30 o
  -7   8   9      217.49      238.24     38.00 o
  -6   8   9      152.50      147.64     41.15 o
  -5   8   9      103.19       84.37     25.22 o
  -4   8   9      227.94      218.19     45.55 o
  -3   8   9      102.14       70.45     26.10 o
  -2   8   9     1027.38     1108.45     57.44 o
  -1   8   9       46.63       69.53     23.56 o
   0   8   9       40.12       49.99     20.37 o
   1   8   9        1.94       42.78     20.39 o
   2   8   9       13.16       46.43     29.16 o
   3   8   9        0.03       17.26     33.81 o
   4   8   9      236.67      239.18     63.10 o
   5   8   9       20.84       37.15     25.80 o
 -12   9   9       50.05       73.79     44.96 o
 -10   9   9        3.34       78.06     31.88 o
  -9   9   9      265.84      287.05     42.50 o
  -8   9   9      399.21      434.42     49.45 o
  -7   9   9        1.02       28.36     21.04 o
  -6   9   9       91.10       78.73     39.14 o
  -5   9   9       20.42       22.25     27.48 o
  -4   9   9      156.89      143.87     32.86 o
  -3   9   9      586.42      640.24     59.95 o
  -2   9   9       14.92       46.46     24.83 o
  -1   9   9      341.24      258.38     34.31 o
   0   9   9       17.87       55.61     21.02 o
   1   9   9        4.99       24.48     32.43 o
   2   9   9      115.04      149.51     36.50 o
   3   9   9        1.23       46.27     38.85 o
 -11  10   9       61.84       39.95     21.48 o
  -8  10   9      143.30       99.88     27.80 o
  -7  10   9       47.05       80.84     39.34 o
  -6  10   9      262.98      143.56     51.15 o
  -5  10   9       35.45       25.54     25.52 o
  -4  10   9      133.59       98.81     42.70 o
  -3  10   9      262.14      279.68     52.46 o
  -2  10   9     1168.05     1332.15     89.80 o
  -1  10   9      274.16      173.23     45.20 o
   0  10   9      129.32      118.75     62.79 o
  -9  11   9        5.95       70.97     37.55 o
  -8  11   9      155.46      156.68     48.60 o
  -7  11   9        1.73       43.12     24.13 o
  -6  11   9      130.45       94.98     56.31 o
  -5  11   9      122.15       83.41     19.99 o
  -4  11   9       78.56       21.38     49.33 o
  -3  11   9      314.40      380.13     54.83 o
  -2  11   9       93.20       85.40     28.97 o
  -1  11   9       54.84      112.56     54.60 o
   0  11   9      233.39      143.52     52.40 o
  -6  12   9        9.65       48.76     33.83 o
  -5  12   9        8.53       50.58     26.78 o
  -4  12   9        0.30       56.70     33.63 o
   0 -16  10      294.91      171.45     68.79 o
   1 -16  10       15.98       37.29     28.52 o
   2 -16  10       82.99       97.32     68.48 o
   3 -16  10       42.42       48.37     21.99 o
   4 -16  10       10.58       25.23     31.23 o
   5 -16  10        0.47       40.64     17.59 o
  -3 -15  10        0.86       29.59     41.93 o
  -2 -15  10        3.53       40.60     29.44 o
  -1 -15  10      404.87      429.27     54.70 o
   0 -15  10       11.89       19.37     45.93 o
   1 -15  10       27.10       79.42     36.89 o
   2 -15  10       75.80       62.08     44.91 o
   3 -15  10       49.10       57.16     40.88 o
   4 -15  10      657.29      767.84    120.84 o
   5 -15  10      700.03      701.16     65.94 o
   6 -15  10      167.55      191.13     46.43 o
   7 -15  10      224.90      163.73     76.13 o
  -5 -14  10       27.56       57.13     27.44 o
  -4 -14  10      199.61       99.27     30.81 o
  -3 -14  10       22.77       42.04     13.35 o
  -2 -14  10      287.46      214.91     69.74 o
  -1 -14  10       76.30       43.78     15.09 o
   0 -14  10      905.56      985.92     48.46 o
   1 -14  10        2.65       35.98     22.73 o
   2 -14  10      190.79      177.74     50.84 o
   3 -14  10        8.90       43.73     21.38 o
   4 -14  10      626.83      648.64     48.89 o
   5 -14  10      769.49      817.14     53.04 o
   6 -14  10        7.01       67.42     26.19 o
   7 -14  10      139.05      129.98     39.23 o
   8 -14  10        1.67       36.33     28.03 o
   9 -14  10       20.15       51.07     26.24 o
  -6 -13  10      424.20      262.05     65.26 o
  -5 -13  10      196.24      186.68     48.28 o
  -4 -13  10       10.04       15.85     26.60 o
  -3 -13  10        2.35       39.93     28.58 o
  -2 -13  10        1.13       12.42     15.92 o
  -1 -13  10      189.67      170.06     26.99 o
   0 -13  10      105.06       90.22     18.53 o
   1 -13  10      256.81      171.46     37.69 o
   2 -13  10      120.33       95.12     31.80 o
   3 -13  10      346.88      375.61     38.23 o
   4 -13  10      587.46      527.10     51.81 o
   5 -13  10      835.80      922.89     65.87 o
   6 -13  10       67.95       77.73     17.68 o
   7 -13  10       42.42       67.29     30.22 o
   8 -13  10       13.59       65.12     18.08 o
   9 -13  10        0.58      -19.86     39.65 o
  10 -13  10       33.18       54.12     20.95 o
  -7 -12  10       92.06       34.58     28.58 o
  -5 -12  10      165.72      119.26     36.70 o
  -4 -12  10      263.15       93.96     68.60 o
  -3 -12  10        3.34       50.09     20.12 o
  -2 -12  10       14.63       37.59     19.45 o
  -1 -12  10       39.07       76.01     22.88 o
   0 -12  10      375.18      364.09     38.51 o
   1 -12  10      124.90      132.75     28.92 o
   2 -12  10      599.40      633.81     50.13 o
   3 -12  10       33.45       39.55     21.27 o
   4 -12  10      313.27      343.15     35.64 o
   5 -12  10       33.13       24.39     11.49 o
   6 -12  10      241.67      222.32     34.61 o
   7 -12  10       16.02       41.70     16.59 o
   8 -12  10       52.29       61.10     32.19 o
  10 -12  10        6.14       48.08     45.49 o
  -8 -11  10       32.21       89.45     24.80 o
  -6 -11  10      385.89      416.56     74.13 o
  -5 -11  10      517.71      639.81     93.60 o
  -4 -11  10      163.65      160.38     46.79 o
  -3 -11  10      307.70      212.93     34.87 o
  -2 -11  10        8.47       25.51     13.96 o
  -1 -11  10      258.65      298.45     41.85 o
   0 -11  10        0.75       62.02     20.65 o
   1 -11  10      285.06      338.30     32.32 o
   2 -11  10       77.47       57.01     18.91 o
   3 -11  10      592.41      592.35     43.74 o
   4 -11  10        4.81       54.21     19.12 o
   5 -11  10      237.33      276.95     35.66 o
   6 -11  10       15.05       45.30     25.70 o
   7 -11  10      539.75      512.07     37.78 o
   8 -11  10      106.92       61.52     24.37 o
  11 -11  10       35.57       71.95     29.06 o
  -9 -10  10        2.27       -6.54     44.57 o
  -7 -10  10       45.36       35.06     21.91 o
  -6 -10  10      242.42      299.04     78.21 o
  -5 -10  10      699.17      722.81     61.11 o
  -4 -10  10     1063.26     1125.08     89.17 o
  -3 -10  10      651.10      631.38     38.97 o
  -2 -10  10      505.54      458.89     43.79 o
  -1 -10  10      565.92      568.95     33.52 o
   0 -10  10     1248.31     1150.20     56.76 o
   1 -10  10       18.80       46.05     36.95 o
   2 -10  10      160.10      197.70     26.22 o
   3 -10  10      587.94      711.20     50.60 o
   4 -10  10      424.33      403.37     39.52 o
   5 -10  10      523.82      507.87     32.10 o
   6 -10  10      531.30      545.42     38.37 o
   7 -10  10        0.39        2.13     14.83 o
   8 -10  10      297.74      313.92     45.16 o
   9 -10  10      302.03      360.34     45.09 o
  11 -10  10       72.61       78.16     31.45 o
 -10  -9  10      146.15      131.49     92.10 o
  -9  -9  10      112.59       73.31     64.56 o
  -8  -9  10        5.44       19.22     28.08 o
  -7  -9  10       11.57       36.54     25.61 o
  -6  -9  10      113.52      141.34     35.88 o
  -5  -9  10      591.00      531.12     62.70 o
  -4  -9  10     1001.25     1110.45     42.70 o
  -3  -9  10       18.78       30.26     12.41 o
  -2  -9  10      287.39      241.93     25.94 o
  -1  -9  10     1769.58     1759.21     72.57 o
   0  -9  10      767.55      708.55     44.37 o
   1  -9  10      763.81      785.19     44.93 o
   2  -9  10       17.76       30.24     14.51 o
   3  -9  10      654.30      612.52     30.16 o
   4  -9  10      785.90      803.23     34.60 o
   5  -9  10     1639.07     1816.91     58.99 o
   6  -9  10       21.48       12.33     11.76 o
   7  -9  10      998.48      970.25     94.52 o
   8  -9  10      304.26      310.45     40.74 o
   9  -9  10      124.78      161.28     35.42 o
  11  -9  10       36.19       30.57     19.65 o
 -11  -8  10      269.90      226.81    101.71 o
 -10  -8  10       19.24       39.41     51.25 o
  -9  -8  10        2.06      -11.57     34.47 o
  -8  -8  10       77.22       48.53     29.61 o
  -7  -8  10       16.21       15.71     38.81 o
  -6  -8  10      348.33      338.06     50.78 o
  -5  -8  10       32.16      -19.13     24.44 o
  -4  -8  10       21.30       20.99     10.77 o
  -3  -8  10      349.43      422.02     26.90 o
  -2  -8  10      119.39      160.55     23.55 o
  -1  -8  10      747.52      720.70     40.64 o
   0  -8  10     3933.11     4281.36     64.48 o
   1  -8  10      154.15      130.29     21.64 o
   2  -8  10     1078.72     1099.32     41.17 o
   3  -8  10      630.68      586.24     33.76 o
   4  -8  10       16.35        8.18     12.48 o
   5  -8  10      698.11      661.08     38.54 o
   6  -8  10      515.34      566.28     48.44 o
   7  -8  10      310.78      305.79     44.84 o
   8  -8  10      901.83      909.24     67.48 o
   9  -8  10      213.70      224.29     36.52 o
  10  -8  10      246.82      254.51     53.95 o
  11  -8  10      555.97      536.07     73.72 o
 -11  -7  10      133.98       94.60     74.41 o
 -10  -7  10      436.38      591.77     70.26 o
  -9  -7  10        3.19       17.28     23.89 o
  -8  -7  10       50.11       70.86     32.09 o
  -7  -7  10        6.58       47.62     23.89 o
  -6  -7  10      300.61      352.78     36.33 o
  -5  -7  10      296.77      217.70     26.22 o
  -4  -7  10     1471.21     1534.03     55.17 o
  -3  -7  10      200.99      211.13     44.51 o
  -2  -7  10      385.59      364.18     24.19 o
  -1  -7  10     1468.48     1442.91     37.38 o
   0  -7  10       16.31       42.50     13.13 o
   1  -7  10     7865.41     8660.32     95.95 o
   2  -7  10       98.13       85.12     17.58 o
   3  -7  10     1075.02     1046.34     37.13 o
   4  -7  10      391.77      373.66     42.68 o
   5  -7  10      125.18      138.59     19.97 o
   6  -7  10      215.63      239.78     52.09 o
   7  -7  10     1030.74     1037.82     62.34 o
   8  -7  10      440.32      418.60     47.72 o
   9  -7  10      447.52      434.49     43.74 o
  10  -7  10        0.33      -24.85     35.13 o
  11  -7  10      255.39      230.05     36.54 o
 -12  -6  10       69.14       59.66     28.56 o
 -11  -6  10      225.40      237.95     53.29 o
 -10  -6  10      151.68      105.29     42.28 o
  -9  -6  10      173.11      210.65     51.41 o
  -8  -6  10       38.89       97.23     26.56 o
  -7  -6  10     1112.89     1101.29     53.32 o
  -6  -6  10      483.39      400.68     34.39 o
  -5  -6  10     3860.22     4792.77    185.21 o
  -4  -6  10       59.36       87.45     20.81 o
  -3  -6  10      105.76      153.95     23.04 o
  -2  -6  10      979.02      867.20     35.07 o
  -1  -6  10      269.78      277.94     24.58 o
   0  -6  10     1711.18     1711.16     47.86 o
   1  -6  10     3671.84     4005.38     72.87 o
   2  -6  10      891.27      801.15     28.56 o
   3  -6  10      477.65      484.02     40.93 o
   4  -6  10      172.92      145.23     17.55 o
   5  -6  10       66.03       90.59     31.27 o
   6  -6  10      189.48      181.50     31.29 o
   7  -6  10      156.79      163.56     37.13 o
   8  -6  10     1312.47     1487.84    109.17 o
   9  -6  10      331.25      342.84     45.77 o
  10  -6  10      236.76      323.36     47.85 o
  11  -6  10       36.00       48.17     26.73 o
 -12  -5  10       28.97       15.09     26.89 o
 -11  -5  10      261.73      245.18     44.98 o
 -10  -5  10      205.51      277.32     39.09 o
  -9  -5  10      124.34      106.49     26.28 o
  -8  -5  10       96.78      115.26     21.46 o
  -7  -5  10      304.36      286.62     38.88 o
  -6  -5  10        3.42       28.77     16.47 o
  -5  -5  10     1403.23     1329.50     62.63 o
  -4  -5  10     1320.02     1342.52     35.37 o
  -3  -5  10      103.09      122.70     21.75 o
  -2  -5  10       38.74       29.05     17.48 o
  -1  -5  10     1181.72     1132.21     37.47 o
   0  -5  10      237.86      204.87     20.55 o
   1  -5  10     3394.38     3360.18     87.66 o
   2  -5  10     3404.97     3424.52     60.80 o
   3  -5  10     2084.98     1983.00     48.15 o
   4  -5  10       10.15       14.95     11.23 o
   5  -5  10      332.65      335.16     46.96 o
   6  -5  10     1502.41     1638.36     73.78 o
   7  -5  10      252.96      231.96     70.40 o
   8  -5  10      120.92      104.14     26.83 o
   9  -5  10      227.62      235.00     37.28 o
  10  -5  10       34.93      109.15     36.57 o
  11  -5  10        1.60       53.59     19.47 o
 -13  -4  10       33.57       41.43     29.17 o
 -11  -4  10        0.90        2.88     22.58 o
 -10  -4  10      161.28      222.24     68.84 o
  -9  -4  10       46.39       59.51     19.61 o
  -8  -4  10      324.31      345.33     30.56 o
  -7  -4  10     1620.28     1883.27     61.65 o
  -6  -4  10     1465.38     1547.71     71.68 o
  -5  -4  10     3928.25     4691.93     95.96 o
  -4  -4  10      719.44      722.32     55.16 o
  -3  -4  10     1291.37     1484.71     50.31 o
  -2  -4  10       13.28       29.75      7.60 o
  -1  -4  10      226.18      201.88     18.68 o
   0  -4  10     3046.51     3242.89     47.94 o
   1  -4  10      810.77      738.84     26.68 o
   2  -4  10      679.87      590.31     27.89 o
   3  -4  10     1174.93     1179.37     48.84 o
   4  -4  10     1487.14     1433.46    168.51 o
   5  -4  10     2524.83     2660.92    102.33 o
   6  -4  10     1193.71     1090.60     84.18 o
   7  -4  10      126.21      227.03     45.56 o
   8  -4  10     1334.75     1522.94     91.97 o
   9  -4  10       35.73       67.43     34.00 o
  10  -4  10      161.77      178.36     53.74 o
  11  -4  10        1.74        0.80     16.73 o
 -13  -3  10       26.00       74.75     40.86 o
 -11  -3  10      117.39       68.35     36.82 o
 -10  -3  10       98.96       93.64     46.06 o
  -9  -3  10      330.88      326.30     36.22 o
  -8  -3  10      432.52      517.49     36.67 o
  -7  -3  10       11.41       24.32     11.04 o
  -6  -3  10     1488.35     1730.05     35.99 o
  -5  -3  10      978.14      897.73     34.07 o
  -4  -3  10     1351.23     1502.09     58.28 o
  -3  -3  10       51.84       40.18     12.85 o
  -2  -3  10      549.64      561.24     25.62 o
  -1  -3  10      245.64      270.82     29.51 o
   0  -3  10      742.97      624.83     14.72 o
   1  -3  10     1087.18     1038.52     41.24 o
   2  -3  10      313.30      313.10     35.94 o
   3  -3  10      484.72      487.30     35.71 o
   4  -3  10     2129.93     2134.92     66.81 o
   5  -3  10     2959.11     3081.91    112.10 o
   6  -3  10       75.02       81.61     37.47 o
   7  -3  10     1363.28     1471.60     72.06 o
   8  -3  10      518.05      559.43     61.67 o
   9  -3  10       82.42       79.09     40.85 o
  10  -3  10       67.21       64.61     29.70 o
  11  -3  10        3.85       23.02     21.05 o
 -13  -2  10        0.26       -1.01     35.42 o
 -11  -2  10       99.56      218.05     49.24 o
 -10  -2  10       21.47       46.03     21.97 o
  -9  -2  10        2.34      -16.53     16.53 o
  -8  -2  10        6.20       31.96     13.95 o
  -7  -2  10       32.95       23.52     13.73 o
  -6  -2  10        1.22       24.32     12.70 o
  -5  -2  10     2355.14     2503.64     47.33 o
  -4  -2  10        5.23       23.54     12.28 o
  -3  -2  10      282.33      244.72     24.01 o
  -2  -2  10       77.18       54.03     13.21 o
  -1  -2  10      470.64      441.22     31.91 o
   0  -2  10      613.24      690.26     37.63 o
   1  -2  10      313.79      343.90     31.58 o
   2  -2  10        2.00       19.56     15.26 o
   3  -2  10      311.36      301.71     33.32 o
   4  -2  10      508.83      488.33     39.27 o
   5  -2  10       44.17       53.52     27.27 o
   6  -2  10     2820.80     3204.90    103.63 o
   7  -2  10        0.14        4.18     17.62 o
   8  -2  10      502.26      490.31     53.74 o
   9  -2  10       64.52       38.22     27.70 o
  10  -2  10        5.79       44.15     25.41 o
  11  -2  10       86.61       54.47     34.21 o
 -14  -1  10       10.17       16.16     31.84 o
 -12  -1  10        8.96      -27.17     30.50 o
 -11  -1  10       45.60       45.09     29.37 o
 -10  -1  10      228.75      219.21     57.30 o
  -9  -1  10      858.45      856.06     78.25 o
  -8  -1  10     1181.16     1275.87     71.95 o
  -7  -1  10      576.33      572.58     23.62 o
  -6  -1  10      799.68      740.32     23.18 o
  -5  -1  10        3.94       18.72     12.08 o
  -4  -1  10      174.59      167.00     18.49 o
  -3  -1  10     2250.61     2347.86     48.91 o
  -2  -1  10      335.84      262.49     18.15 o
  -1  -1  10      244.89      180.83     36.32 o
   0  -1  10        9.31       31.32     15.67 o
   1  -1  10      632.77      595.34     34.27 o
   2  -1  10       48.91       21.17     14.84 o
   3  -1  10        8.07       45.24     15.81 o
   4  -1  10      250.90      192.00     35.20 o
   5  -1  10      400.24      313.93     36.33 o
   6  -1  10        2.91       28.45     22.23 o
   7  -1  10     1553.60     1619.66     80.03 o
   8  -1  10        4.48       19.79     28.31 o
  10  -1  10       40.52       44.68     42.00 o
 -14   0  10      308.99      163.06     60.02 o
 -12   0  10       10.94       22.50     22.40 o
 -11   0  10      326.35      300.99     50.30 o
 -10   0  10        0.90        6.00     19.96 o
  -9   0  10      153.22      101.02     42.68 o
  -8   0  10      868.41      845.45     38.26 o
  -7   0  10      253.37      228.57     15.53 o
  -6   0  10      326.17      295.36     23.50 o
  -5   0  10      887.28      885.61     25.93 o
  -4   0  10       15.61        9.39     14.99 o
  -3   0  10     1973.36     1920.11     52.72 o
  -2   0  10        3.60       20.65      9.38 o
  -1   0  10     1054.26     1105.31     42.26 o
   0   0  10      819.69      794.72     28.75 o
   1   0  10     1089.52     1098.83     47.33 o
   2   0  10      838.95      901.42     73.99 o
   3   0  10        5.03       27.84     26.60 o
   4   0  10      449.25      358.42     47.55 o
   5   0  10      142.72      121.21     32.29 o
   6   0  10      265.27      344.41     72.99 o
   7   0  10      166.20      180.85     33.76 o
   8   0  10     1128.75     1277.87    126.00 o
   9   0  10      205.57      147.62     52.93 o
  10   0  10       22.61      103.02     45.30 o
 -14   1  10       64.57       28.19     25.86 o
 -12   1  10        4.39       11.08     21.71 o
 -11   1  10      431.23      540.55     65.35 o
 -10   1  10      153.84      121.28     42.01 o
  -9   1  10      601.04      694.16     82.74 o
  -8   1  10      879.55      958.26     39.99 o
  -7   1  10       15.01        6.64     15.05 o
  -6   1  10      223.99      157.10     19.88 o
  -5   1  10      282.96      225.56     24.50 o
  -4   1  10     1667.16     1687.15     38.29 o
  -3   1  10        1.96       16.43      9.14 o
  -2   1  10     2266.91     2291.78     45.23 o
  -1   1  10        9.58       20.06     11.67 o
   0   1  10     1915.81     1995.28     64.56 o
   1   1  10      737.01      662.62     43.85 o
   2   1  10     2407.05     2375.71     88.15 o
   3   1  10      185.43      196.18     38.11 o
   4   1  10      847.67      906.98     54.90 o
   5   1  10        1.69       60.78     26.22 o
   6   1  10        1.06       51.35     20.13 o
   7   1  10       17.22       15.75     25.25 o
   8   1  10      401.22      369.24     46.04 o
   9   1  10      263.45      170.21     35.91 o
  10   1  10        1.96       51.57     35.51 o
 -14   2  10      138.87       76.03     27.41 o
 -12   2  10        1.34      -28.85     28.85 o
 -11   2  10      251.01      255.71     56.21 o
 -10   2  10      215.93      246.31     88.70 o
  -9   2  10      149.48      119.21     21.54 o
  -8   2  10      870.31      935.66     42.96 o
  -7   2  10      402.89      339.55     32.65 o
  -6   2  10        3.20       11.86     23.93 o
  -5   2  10     1812.27     1781.81     51.24 o
  -4   2  10      374.28      349.27     31.16 o
  -3   2  10     1262.32     1152.07     46.50 o
  -2   2  10     1681.91     1770.09     46.38 o
  -1   2  10      291.53      288.39     18.44 o
   0   2  10      119.92      123.42     14.03 o
   1   2  10      319.34      308.03     29.89 o
   2   2  10     1938.99     2018.12     89.11 o
   3   2  10      264.79      267.81     37.97 o
   4   2  10      686.51      599.38     45.67 o
   5   2  10       24.74       23.44     18.47 o
   6   2  10       35.54       56.79     22.60 o
   7   2  10       31.20       29.45     16.68 o
   8   2  10      219.26      239.83     65.39 o
   9   2  10      416.65      404.77    125.31 o
 -14   3  10      245.82      112.63     44.39 o
 -12   3  10        0.27      -28.42     28.42 o
 -11   3  10       80.55       53.54     29.52 o
 -10   3  10      183.80      181.39     54.93 o
  -9   3  10      389.14      303.08     34.05 o
  -8   3  10      503.51      485.14     44.97 o
  -7   3  10        1.21       12.91     10.58 o
  -6   3  10      116.69      114.40     47.93 o
  -5   3  10     1876.81     2098.73    113.91 o
  -4   3  10      405.78      384.09     32.40 o
  -3   3  10      731.29      666.36     70.79 o
  -2   3  10      718.95      735.07     29.27 o
  -1   3  10        0.42       18.09     16.51 o
   0   3  10     1195.91     1272.61     57.43 o
   1   3  10     1800.70     1845.66     57.59 o
   2   3  10        9.54       26.10     14.67 o
   3   3  10      731.30      709.96     62.58 o
   4   3  10      528.89      562.44     54.20 o
   5   3  10       52.33       52.30     33.23 o
   6   3  10       74.24       68.31     33.29 o
   7   3  10       21.57       50.05     24.61 o
   8   3  10        2.43       -8.84     34.35 o
 -14   4  10      142.11     2044.26   1449.68 o
 -12   4  10        4.78      -11.34     28.15 o
 -11   4  10      137.87       62.66     19.96 o
 -10   4  10      316.56      333.98     41.64 o
  -9   4  10      667.92      622.76     45.07 o
  -8   4  10     1225.79     1391.32     62.63 o
  -7   4  10        1.10        9.03     23.64 o
  -6   4  10      410.73      375.14     32.40 o
  -5   4  10      424.83      414.67     36.49 o
  -4   4  10     1260.52     1354.53    106.47 o
  -3   4  10      423.76      409.92     34.87 o
  -2   4  10     1308.60     1224.97     36.28 o
  -1   4  10      208.32      251.70     20.58 o
   0   4  10      262.30      253.57     20.34 o
   1   4  10      129.79      133.61     29.67 o
   2   4  10      125.48      183.59     36.29 o
   3   4  10      961.82     1110.12     95.81 o
   4   4  10      266.02      301.50     61.52 o
   5   4  10      406.57      373.36     46.85 o
   6   4  10       79.26       88.31     34.99 o
   7   4  10       10.19      -14.81     36.24 o
   8   4  10       29.12       49.90     34.71 o
 -13   5  10       10.14       53.33     21.74 o
 -11   5  10        2.00       37.36     23.95 o
 -10   5  10        4.16       45.92     20.43 o
  -9   5  10      489.99      542.06     64.06 o
  -8   5  10       11.15       52.73     22.66 o
  -7   5  10      202.26      238.29     32.15 o
  -6   5  10      148.67      149.38     32.22 o
  -5   5  10       64.04       89.83     30.96 o
  -4   5  10     2581.28     2748.21    144.23 o
  -3   5  10        1.34      -11.94     20.69 o
  -2   5  10       24.12       19.56     21.98 o
  -1   5  10     1079.90     1164.10     54.11 o
   0   5  10      764.31      837.88     76.27 o
   1   5  10       81.96       58.06     28.71 o
   2   5  10      817.82      872.22     64.67 o
   3   5  10       49.33       31.15     17.56 o
   4   5  10      510.05      473.45     48.85 o
   5   5  10       12.49       57.49     26.04 o
   6   5  10        1.57       68.39     56.56 o
   7   5  10       46.48       29.63     19.12 o
 -13   6  10        6.41       47.36     23.91 o
 -12   6  10       44.90       65.77     45.10 o
 -11   6  10        3.76       45.33     21.60 o
 -10   6  10        9.84       45.38     27.96 o
  -9   6  10        4.14       10.88     55.71 o
  -8   6  10      672.35      775.53     81.76 o
  -7   6  10        9.59       63.91     52.15 o
  -6   6  10      194.75      226.31     37.17 o
  -5   6  10       65.67       89.01     29.21 o
  -4   6  10       93.68       76.19     23.68 o
  -3   6  10      298.16      289.75     35.20 o
  -2   6  10        0.74       22.01     26.36 o
  -1   6  10      301.27      271.40     34.42 o
   0   6  10      228.42      168.88     21.14 o
   1   6  10       18.14       32.68     20.76 o
   2   6  10      312.84      357.00     38.21 o
   3   6  10      457.20      521.89     64.38 o
   4   6  10        1.79       12.01     37.91 o
   5   6  10      307.95      333.17     41.05 o
   6   6  10       55.42       62.28     30.91 o
 -11   7  10       12.12       21.81     31.87 o
 -10   7  10       26.27       42.80     67.48 o
  -9   7  10      279.83      237.73     44.08 o
  -8   7  10      215.14      229.72     82.97 o
  -7   7  10      164.53      130.80     32.79 o
  -6   7  10      130.77       81.14     20.38 o
  -5   7  10      147.11      130.92     29.04 o
  -4   7  10      315.11      474.93    112.82 o
  -3   7  10      505.22      620.84     50.90 o
  -2   7  10     1377.53     1513.07     78.15 o
  -1   7  10        6.31       35.02     25.80 o
   0   7  10      206.63      263.40     58.63 o
   1   7  10       30.16       35.97     42.74 o
   2   7  10      569.18      549.92     43.74 o
   3   7  10       42.08       53.49     39.71 o
   4   7  10      460.24      467.83     41.93 o
 -12   8  10      232.44      251.96     84.73 o
 -11   8  10       48.40       60.08     20.85 o
 -10   8  10       63.33      111.33     33.27 o
  -9   8  10       21.13       55.88     21.20 o
  -8   8  10      292.19      369.17     41.36 o
  -7   8  10        0.59       37.71     16.88 o
  -6   8  10      103.04      112.20     32.82 o
  -5   8  10       97.31       48.54     20.53 o
  -4   8  10      196.16      204.52     50.65 o
  -3   8  10       49.01       40.26     36.22 o
  -2   8  10      365.75      312.15     67.58 o
  -1   8  10      239.89      286.52     65.73 o
   0   8  10       44.27       95.97     47.24 o
   1   8  10       17.08       57.08     39.24 o
   3   8  10      138.73       65.41     46.68 o
 -11   9  10       51.17       89.79     42.24 o
 -10   9  10       86.37       18.35     44.53 o
  -9   9  10       28.37       32.00     38.51 o
  -8   9  10        9.14       15.87     23.93 o
  -7   9  10      140.25      139.07     50.36 o
  -6   9  10       71.52       56.49     19.57 o
  -5   9  10       23.58       30.19     21.04 o
  -4   9  10        9.95       49.46     30.47 o
  -3   9  10      330.88      358.68     42.44 o
  -2   9  10      213.57      178.77     53.62 o
 -10  10  10      131.02       82.27     25.13 o
  -9  10  10       20.42       54.43     23.32 o
  -8  10  10       44.19      106.74     73.02 o
  -7  10  10        0.08       18.67     41.40 o
  -6  10  10       69.69       70.16     36.06 o
  -5  10  10        6.82       17.23     22.09 o
  -4  10  10        8.76       52.06     27.59 o
  -3  10  10      251.76      180.66     51.08 o
  -2  10  10      104.29       88.46     46.44 o
  -1  10  10       69.95      119.81     47.15 o
   0  10  10        0.36       89.66     41.83 o
   1  10  10      393.31      493.12    140.64 o
  -8  11  10       47.43      105.41     47.11 o
  -7  11  10      172.15      121.89     33.63 o
  -6  11  10        2.51      143.40     61.90 o
  -5  11  10       23.77       14.53     34.40 o
  -4  11  10        0.24        4.79     60.90 o
  -3  11  10       17.97       80.59     58.46 o
  -2  11  10       54.31       58.78     47.22 o
   0 -16  11        6.46       53.33     42.57 o
   1 -16  11      264.15      264.59     62.15 o
   2 -16  11       23.97       37.81     28.59 o
   3 -16  11      227.80      182.91     46.52 o
   4 -16  11       20.95       55.60     21.32 o
   5 -16  11       81.72       49.12     36.70 o
  -3 -15  11        5.18       -5.63     31.86 o
  -2 -15  11       37.00       94.11     30.52 o
  -1 -15  11       18.22       90.02     45.24 o
   0 -15  11      102.04      107.91     31.54 o
   1 -15  11        0.44        0.89     22.65 o
   2 -15  11      170.87      147.06     64.30 o
   3 -15  11       73.00       37.87     25.33 o
   4 -15  11       19.72       -8.18     30.55 o
   5 -15  11       94.34       84.55     24.92 o
   6 -15  11        4.01       46.02     19.85 o
   7 -15  11       11.06       62.32     59.63 o
  -4 -14  11       74.95      117.38     38.13 o
  -3 -14  11        8.10       40.56     29.40 o
  -1 -14  11      286.86      261.71     67.13 o
   0 -14  11        0.62       37.16     70.72 o
   1 -14  11      408.45      456.04     44.78 o
   2 -14  11      101.69      111.63     24.40 o
   3 -14  11      285.90      244.72     35.67 o
   4 -14  11      285.74      287.70     42.16 o
   5 -14  11      105.86      132.63     49.59 o
   6 -14  11      162.87      166.35     46.98 o
   7 -14  11        2.00       33.40     27.36 o
   8 -14  11        2.44       38.30     17.87 o
  -6 -13  11      193.70      136.33    124.81 o
  -5 -13  11       96.45       57.88     31.46 o
  -4 -13  11       54.26      -31.68     46.57 o
  -3 -13  11       14.45       90.34     45.93 o
  -2 -13  11       48.96       62.41     15.71 o
  -1 -13  11        0.68       24.28     19.11 o
   0 -13  11      362.95      365.11     41.97 o
   1 -13  11      385.45      428.51     76.33 o
   2 -13  11      164.60      139.11     30.61 o
   3 -13  11        6.82       24.91     15.56 o
   4 -13  11      322.28      309.33     37.68 o
   5 -13  11      404.62      382.93     34.87 o
   6 -13  11      561.75      604.37     52.67 o
   7 -13  11      126.08      100.02     42.27 o
   8 -13  11       54.00       80.73     40.38 o
   9 -13  11        2.13       50.74     18.77 o
  -7 -12  11       16.10       56.76     24.60 o
  -4 -12  11      154.60       63.19     25.88 o
  -3 -12  11       11.23       80.13     25.55 o
  -2 -12  11      197.65      159.66     29.91 o
  -1 -12  11      341.16      324.00     35.74 o
   0 -12  11       97.92      104.56     24.69 o
   1 -12  11      673.42      678.71     52.08 o
   2 -12  11      575.39      538.08     43.40 o
   3 -12  11      100.33       60.22     18.30 o
   4 -12  11       79.29       49.79     18.83 o
   5 -12  11      803.34      742.24     62.27 o
   6 -12  11       22.27       17.00     36.09 o
   7 -12  11      196.34      186.57     43.76 o
   8 -12  11       51.22       98.55     44.45 o
   9 -12  11        5.95       62.83     35.48 o
  10 -12  11        0.58       52.19     27.90 o
  -8 -11  11       14.26       54.52     15.07 o
  -6 -11  11        0.21       58.73     37.45 o
  -5 -11  11      486.71      628.77     51.07 o
  -4 -11  11        1.59       11.58     16.97 o
  -3 -11  11        7.47       12.55     22.47 o
  -2 -11  11      224.38      252.43     33.21 o
  -1 -11  11      102.35       41.78     21.33 o
   0 -11  11      261.45      287.42     36.69 o
   1 -11  11        0.68       46.91     17.56 o
   2 -11  11       99.55      103.04     24.35 o
   3 -11  11        2.65       55.13     23.82 o
   4 -11  11       87.63       43.61     22.15 o
   5 -11  11      255.24      316.86     33.34 o
   6 -11  11     1328.31     1433.41    121.55 o
   7 -11  11       85.82       76.60     45.04 o
   8 -11  11      561.84      616.24     64.69 o
   9 -11  11      164.02      120.75     43.57 o
  10 -11  11       43.90       83.24     26.55 o
  -9 -10  11       24.59      -42.01     42.01 o
  -7 -10  11       69.11       84.57     29.08 o
  -6 -10  11      333.69      280.09     45.63 o
  -5 -10  11       11.56       62.75     31.87 o
  -4 -10  11      225.23      257.89     85.92 o
  -3 -10  11      125.19      115.95     27.37 o
  -2 -10  11      103.09       93.45     25.77 o
  -1 -10  11     1553.51     1631.78     59.97 o
   0 -10  11       64.91       92.35     21.33 o
   1 -10  11      392.25      378.42     35.62 o
   2 -10  11       55.74       58.85     16.99 o
   3 -10  11      116.21      151.11     25.53 o
   4 -10  11      183.58      121.54     26.43 o
   5 -10  11      560.48      658.69     35.66 o
   6 -10  11        0.15       22.60     27.24 o
   7 -10  11     1028.82     1131.27     78.49 o
   8 -10  11       12.29       72.90     25.28 o
  10 -10  11      376.18      288.15     45.99 o
  11 -10  11       10.23       -0.60     29.61 o
 -10  -9  11       16.95       79.30     37.17 o
  -9  -9  11      139.83      135.22     44.03 o
  -8  -9  11       12.31       37.90     20.81 o
  -7  -9  11      313.26      369.97     48.93 o
  -6  -9  11       57.45       51.53     27.41 o
  -5  -9  11      428.56      528.56     52.18 o
  -4  -9  11      997.37      875.94     59.94 o
  -3  -9  11      195.66      221.07     25.46 o
  -2  -9  11      658.15      604.73     34.13 o
  -1  -9  11      710.12      651.79     36.81 o
   0  -9  11     2689.27     2687.57    105.14 o
   1  -9  11      528.47      539.05     40.21 o
   2  -9  11      155.03      152.07     21.67 o
   3  -9  11       10.58       13.34      9.29 o
   4  -9  11      565.05      494.57     75.23 o
   5  -9  11       25.53       44.83     18.94 o
   6  -9  11      820.02      828.59     97.64 o
   7  -9  11      403.07      400.42     49.22 o
   8  -9  11      797.78      778.50     89.50 o
   9  -9  11        0.29       61.58     36.36 o
  10  -9  11        2.95       58.97     31.63 o
  11  -9  11      195.95      141.26     42.42 o
 -11  -8  11       72.87      114.98     35.47 o
 -10  -8  11       50.16       44.68     18.45 o
  -9  -8  11       12.20       35.49     15.42 o
  -8  -8  11       30.38       29.29     36.98 o
  -7  -8  11       12.48       42.77     30.77 o
  -6  -8  11       16.28       34.51     21.67 o
  -5  -8  11      219.71      246.53     34.74 o
  -4  -8  11      933.00      821.24     48.94 o
  -3  -8  11      140.60      146.66     21.85 o
  -2  -8  11       90.97       65.39     13.38 o
  -1  -8  11      974.39      995.94     41.87 o
   0  -8  11     1070.63     1145.44     38.85 o
   1  -8  11      150.67      161.15     21.48 o
   2  -8  11      266.04      264.25     29.83 o
   3  -8  11       22.30       28.16     11.59 o
   4  -8  11      344.89      349.44     27.17 o
   5  -8  11       30.00      104.08     40.46 o
   6  -8  11        0.59       30.15     27.96 o
   7  -8  11      606.34      531.07     53.30 o
   8  -8  11      632.25      644.51     66.28 o
   9  -8  11        3.74       13.79     52.17 o
  11  -8  11      411.26      400.63     84.00 o
 -11  -7  11      133.30      111.12     38.06 o
 -10  -7  11       26.28       76.52     33.71 o
  -9  -7  11      235.38      202.91     36.82 o
  -8  -7  11       57.72       59.50     22.05 o
  -7  -7  11      370.00      426.10     45.73 o
  -6  -7  11      361.88      294.41     31.84 o
  -5  -7  11       49.25       41.16     11.20 o
  -4  -7  11        6.01       26.08     14.63 o
  -3  -7  11      945.03      922.76     40.55 o
  -2  -7  11       44.32       47.95     15.98 o
  -1  -7  11      720.18      708.92     72.01 o
   0  -7  11      771.80      687.14     35.94 o
   1  -7  11      421.55      442.64     26.86 o
   2  -7  11      833.91      842.49     63.64 o
   3  -7  11      117.28      119.37     20.10 o
   4  -7  11      286.84      295.74     35.60 o
   5  -7  11      515.21      546.39     50.99 o
   6  -7  11     1510.04     1624.11     68.32 o
   7  -7  11       69.16       98.38     26.66 o
   8  -7  11      354.49      464.14     48.79 o
   9  -7  11      276.79      325.16     58.25 o
  10  -7  11       71.43      104.67     39.95 o
  11  -7  11      169.13       53.87     56.52 o
 -12  -6  11      106.81      173.87     66.94 o
 -11  -6  11      142.10      110.92     49.82 o
 -10  -6  11      227.27      238.54     62.44 o
  -9  -6  11       72.27       50.63     29.47 o
  -8  -6  11      734.42      676.00     76.76 o
  -7  -6  11        5.95       55.73     19.50 o
  -6  -6  11      421.58      465.46     39.77 o
  -5  -6  11      250.58      247.97     24.99 o
  -4  -6  11     1051.16     1028.39     37.11 o
  -3  -6  11      104.41      175.44     22.88 o
  -2  -6  11      855.34      856.32     40.38 o
  -1  -6  11      214.93      222.43     32.26 o
   0  -6  11     5097.22     5656.61     88.61 o
   1  -6  11       65.38       58.37     14.00 o
   2  -6  11      164.07      197.81     21.40 o
   3  -6  11      305.71      335.65     55.28 o
   4  -6  11        6.40        6.48     42.42 o
   5  -6  11      951.21      986.68     52.45 o
   6  -6  11       55.10       89.12     39.07 o
   7  -6  11      231.65      280.49     78.45 o
   8  -6  11      142.11      151.15     36.50 o
   9  -6  11       82.08      117.07     29.67 o
  10  -6  11       13.20       23.13     46.01 o
  11  -6  11      306.85      329.50     71.49 o
 -11  -5  11       33.85       21.82     15.47 o
 -10  -5  11      690.25      889.57     73.57 o
  -9  -5  11      560.16      725.44     47.25 o
  -8  -5  11      363.00      367.39     36.12 o
  -7  -5  11      564.66      599.05     54.75 o
  -6  -5  11       29.92       75.14     34.63 o
  -5  -5  11     1068.54     1160.54     36.53 o
  -4  -5  11      827.08      827.64     35.25 o
  -3  -5  11       57.66       69.02     13.14 o
  -2  -5  11       29.58       42.01     12.00 o
  -1  -5  11     1066.20      991.98     29.42 o
   0  -5  11       19.59       35.33     19.94 o
   1  -5  11     2322.57     2339.78    142.66 o
   2  -5  11      132.74      147.41     30.75 o
   3  -5  11       76.45       67.54     22.83 o
   4  -5  11      415.80      452.60     46.08 o
   5  -5  11       77.28      103.90     31.70 o
   6  -5  11     2299.39     2702.81     92.09 o
   7  -5  11        6.39       69.26     60.78 o
   8  -5  11        4.09       -0.41     35.65 o
   9  -5  11        2.80      -10.67     31.12 o
  10  -5  11       22.95       -4.90     32.35 o
  11  -5  11        2.24       24.10     11.75 o
 -13  -4  11        3.91       45.24     24.75 o
 -11  -4  11        7.20       55.92     32.23 o
 -10  -4  11       30.29       13.80     28.90 o
  -9  -4  11      667.13      697.76     41.40 o
  -8  -4  11       46.49       69.05     22.92 o
  -7  -4  11       45.85       48.27     16.55 o
  -6  -4  11      174.79      150.91     17.65 o
  -5  -4  11     2251.77     2666.57     58.48 o
  -4  -4  11      350.14      386.81     32.21 o
  -3  -4  11      452.04      510.51     97.96 o
  -2  -4  11     2298.70     2348.10    107.75 o
  -1  -4  11      131.10      111.06     23.51 o
   0  -4  11      226.36      236.54     34.92 o
   1  -4  11        8.96        8.07     11.93 o
   2  -4  11     1115.60     1018.60     46.85 o
   3  -4  11      319.99      310.12     37.78 o
   4  -4  11      372.42      400.76     74.60 o
   5  -4  11      361.01      332.74     39.59 o
   6  -4  11       62.37       75.64     29.06 o
   7  -4  11      339.67      332.82     43.94 o
   8  -4  11       75.76       62.02     29.77 o
   9  -4  11       24.81       48.04     64.58 o
  10  -4  11       25.03       86.90     37.85 o
  11  -4  11       68.86       56.35     17.69 o
 -13  -3  11       21.79       20.56     28.89 o
 -12  -3  11       10.82      -17.68     32.32 o
 -11  -3  11      357.92      432.59     68.44 o
 -10  -3  11      422.14      450.83     55.30 o
  -9  -3  11       17.61       39.91     18.88 o
  -8  -3  11      778.46      870.04     51.50 o
  -7  -3  11       51.63       45.69     21.99 o
  -6  -3  11      195.30      139.36     14.92 o
  -5  -3  11       69.18       37.78     23.00 o
  -4  -3  11      326.43      304.09     27.41 o
  -3  -3  11     2323.01     2520.81     79.79 o
  -2  -3  11      163.74      166.42     28.01 o
  -1  -3  11        2.74        9.70     16.54 o
   0  -3  11      477.91      369.68     22.68 o
   1  -3  11      135.86      143.64     47.85 o
   2  -3  11       52.72       65.30     26.43 o
   3  -3  11      251.82      189.44     30.01 o
   4  -3  11      361.78      361.67     44.38 o
   5  -3  11     1885.28     2005.45     90.14 o
   6  -3  11     1126.58     1221.94     67.60 o
   7  -3  11      359.08      425.20     61.58 o
   8  -3  11      237.71      267.64     46.69 o
   9  -3  11       49.47       22.59     23.61 o
  10  -3  11       31.97       35.22     23.84 o
 -13  -2  11       53.56      116.98     41.15 o
 -11  -2  11      119.75      135.94     47.08 o
 -10  -2  11      623.30      625.93     64.15 o
  -9  -2  11      186.50      208.84     57.06 o
  -8  -2  11     1077.31     1150.01     48.62 o
  -7  -2  11      357.57      254.26     26.25 o
  -6  -2  11       37.87       64.04     16.31 o
  -5  -2  11      110.45      130.25     15.45 o
  -4  -2  11     4161.93     4454.94     72.53 o
  -3  -2  11       24.45       25.68      8.54 o
  -2  -2  11     3297.95     3639.91     74.62 o
  -1  -2  11      142.57      128.01     22.22 o
   0  -2  11      272.82      245.71     26.95 o
   1  -2  11       24.17       30.04     13.92 o
   2  -2  11      793.69      765.88     50.41 o
   3  -2  11      437.95      387.16     34.27 o
   4  -2  11     1562.39     1628.50    105.02 o
   5  -2  11      480.72      526.41     67.30 o
   6  -2  11       33.66       49.33     13.58 o
   7  -2  11      309.28      312.04     40.04 o
   8  -2  11       53.16       54.94     24.32 o
   9  -2  11      114.71       87.03     48.30 o
  10  -2  11       63.42       32.94     17.42 o
 -13  -1  11        0.43       41.44     47.93 o
 -12  -1  11        3.68       20.32     16.09 o
 -11  -1  11      607.25      643.72     78.03 o
 -10  -1  11      520.40      657.61     69.79 o
  -9  -1  11       48.07       42.23     41.85 o
  -8  -1  11     1013.38     1099.80     62.88 o
  -7  -1  11       86.76       49.34     11.99 o
  -6  -1  11      173.75      190.45     23.14 o
  -5  -1  11      833.18      802.37     45.41 o
  -4  -1  11      187.68      199.51     18.46 o
  -3  -1  11     2919.97     3212.15     68.82 o
  -2  -1  11      115.42       81.30     11.46 o
  -1  -1  11       31.57       21.17     22.71 o
   0  -1  11      704.58      620.70     47.94 o
   1  -1  11      181.47      186.21     32.55 o
   2  -1  11      634.24      611.80     45.59 o
   3  -1  11        8.43        6.39     14.62 o
   4  -1  11        0.90       35.69     35.79 o
   5  -1  11     1212.37     1239.77     68.52 o
   6  -1  11      233.69      273.65     41.97 o
   7  -1  11        1.02       50.55     32.46 o
   8  -1  11      308.12      254.61     54.62 o
  10  -1  11       55.96       26.51     19.99 o
 -12   0  11      346.28      402.30     67.08 o
 -11   0  11      322.22      279.46     54.85 o
 -10   0  11       68.63       90.72     42.13 o
  -9   0  11      825.47      874.47     83.33 o
  -8   0  11      484.34      456.46     29.98 o
  -7   0  11      155.45      193.50     25.82 o
  -6   0  11       67.67       66.22     18.50 o
  -5   0  11       93.20       50.17     20.76 o
  -4   0  11     4089.67     4423.70     69.77 o
  -3   0  11     1687.34     1692.57     38.06 o
  -2   0  11        5.60       25.85      7.74 o
  -1   0  11      231.09      218.83     23.82 o
   0   0  11      733.51      727.03     40.60 o
   1   0  11      820.89      938.90     53.62 o
   2   0  11      274.78      292.16     36.98 o
   3   0  11      485.51      461.12     41.22 o
   4   0  11      735.39      723.32     47.06 o
   5   0  11       24.03       44.01     30.37 o
   6   0  11       12.73       52.45     23.65 o
   7   0  11      944.29     1022.81     63.93 o
   8   0  11       66.82       53.60     31.24 o
   9   0  11      226.64      226.28     89.13 o
 -12   1  11      145.44      152.34     55.43 o
 -11   1  11      191.23      300.34     65.19 o
 -10   1  11     1179.17     1260.91     84.95 o
  -9   1  11       77.45       99.72     38.22 o
  -8   1  11       81.73       49.36     15.44 o
  -7   1  11      298.60      304.97     27.86 o
  -6   1  11      344.80      353.39     32.13 o
  -5   1  11     1080.21     1020.54     48.06 o
  -4   1  11      581.05      550.82     27.53 o
  -3   1  11     2390.15     2589.03     49.09 o
  -2   1  11     1771.13     1861.19     40.12 o
  -1   1  11      580.52      558.44     21.54 o
   0   1  11      148.67       91.55     23.18 o
   1   1  11     3577.52     3942.35    129.38 o
   2   1  11      973.54      999.79     51.53 o
   3   1  11     1070.41     1055.95     56.11 o
   4   1  11      110.14      127.49     36.84 o
   5   1  11       68.10       61.50     39.02 o
   6   1  11       42.68       61.99     33.99 o
   7   1  11      350.00      364.10     38.75 o
   8   1  11      279.47      275.52     74.53 o
   9   1  11       88.64       95.31     30.54 o
 -12   2  11       36.23       19.02     22.64 o
 -11   2  11      897.23     1113.66     83.18 o
 -10   2  11       53.13      115.15     70.47 o
  -9   2  11      184.64      273.97     36.23 o
  -8   2  11       93.15      125.20     25.33 o
  -7   2  11        1.27       12.57     26.11 o
  -6   2  11      994.49     1006.24     51.71 o
  -5   2  11        4.96       35.89     15.56 o
  -4   2  11     1190.47     1327.98     46.60 o
  -3   2  11     3502.74     3656.73     77.14 o
  -2   2  11      242.83      199.71     17.25 o
  -1   2  11      445.50      411.69     20.72 o
   0   2  11       23.59       40.14     18.58 o
   1   2  11     1445.20     1575.48     60.61 o
   2   2  11     1063.44     1100.46     56.21 o
   3   2  11      443.95      475.87     42.35 o
   4   2  11       15.56       24.85     31.71 o
   5   2  11       95.49       96.89     24.92 o
   6   2  11       13.22       28.24     15.95 o
   7   2  11      107.14       96.55     30.69 o
   8   2  11      234.03      198.87     45.09 o
 -12   3  11      186.43      159.64     45.81 o
 -11   3  11       17.47       25.49     29.62 o
 -10   3  11      593.88      621.15     71.87 o
  -9   3  11       15.56       41.14     15.08 o
  -8   3  11       19.78       20.21     24.75 o
  -7   3  11       93.31      122.00     25.16 o
  -6   3  11      179.35      249.26     65.94 o
  -5   3  11      454.05      445.31     43.70 o
  -4   3  11       88.23      102.95     34.79 o
  -3   3  11      243.85      251.74     30.17 o
  -2   3  11      364.96      312.74     27.06 o
  -1   3  11       14.56       12.63     11.38 o
   0   3  11      466.55      483.41     38.62 o
   1   3  11      152.56      188.54     28.34 o
   2   3  11      396.97      381.74     75.21 o
   3   3  11      619.65      575.71     45.93 o
   4   3  11        0.46       50.86     31.00 o
   5   3  11       44.07       23.50     22.10 o
   6   3  11      184.92      188.39     39.17 o
   7   3  11       20.49       35.35     21.40 o
   8   3  11       33.13       28.88     31.54 o
 -13   4  11      114.50       92.31     25.85 o
 -11   4  11      213.05      145.14     38.28 o
 -10   4  11       59.42       84.58     30.53 o
  -9   4  11      376.90      307.77     34.81 o
  -8   4  11       40.93       44.31     19.39 o
  -7   4  11       25.17       36.66     18.05 o
  -6   4  11     1208.55     1396.88     63.06 o
  -5   4  11      168.62      112.98     30.57 o
  -4   4  11     1696.92     1664.55     76.26 o
  -3   4  11      232.91      226.14     31.89 o
  -2   4  11        2.12       24.20     31.36 o
  -1   4  11       15.36       18.79     20.91 o
   0   4  11      146.26      156.39     27.64 o
   1   4  11       20.57       32.60     14.37 o
   2   4  11     1291.97     1413.84     99.50 o
   3   4  11        3.32       25.22     13.70 o
   4   4  11      363.39      314.23     43.91 o
   5   4  11      174.72      217.36     46.71 o
   6   4  11       13.36      -33.47     36.25 o
   7   4  11      297.32      336.92     73.61 o
 -13   5  11        2.54      -12.41     31.61 o
 -12   5  11       35.97       23.55     28.87 o
 -11   5  11       14.84       47.53     23.53 o
 -10   5  11       16.72       53.10     25.04 o
  -9   5  11      182.99      202.77     61.92 o
  -8   5  11     1466.54     1458.42     75.82 o
  -7   5  11       31.60       32.41     30.57 o
  -6   5  11      225.63      223.04     55.14 o
  -5   5  11      401.41      438.70     45.63 o
  -4   5  11      342.24      382.82     39.05 o
  -3   5  11      559.41      558.84    100.53 o
  -2   5  11      416.57      401.29     50.85 o
  -1   5  11       75.34       71.43     45.39 o
   0   5  11      127.37      139.35     43.24 o
   1   5  11      970.48     1068.83     72.57 o
   2   5  11      156.76      104.61     30.27 o
   3   5  11      460.56      487.23     48.28 o
   4   5  11      142.62      145.90     38.84 o
   5   5  11      252.97      226.84     32.12 o
   6   5  11      144.32      133.41     59.50 o
 -11   6  11       10.20       58.81     43.89 o
 -10   6  11       13.63       33.28     28.60 o
  -9   6  11      266.07      329.43     42.91 o
  -8   6  11       21.68       81.33     25.35 o
  -7   6  11      494.95      668.90     54.18 o
  -6   6  11        5.58       50.22     29.32 o
  -5   6  11      475.75      606.90     46.84 o
  -4   6  11      210.30      179.08     25.54 o
  -3   6  11      100.18      133.78     46.23 o
  -2   6  11       79.81       62.85     28.25 o
  -1   6  11       14.80      105.61     52.86 o
   0   6  11       11.85      -31.12     39.56 o
   1   6  11       30.76      112.62     45.28 o
   2   6  11      189.15      235.40     41.75 o
   3   6  11      102.51       62.71     23.05 o
   4   6  11       49.36       72.92     41.56 o
   5   6  11        0.17       34.73     28.33 o
 -12   7  11       61.35      104.70     44.65 o
 -11   7  11       59.51       71.46     36.80 o
 -10   7  11        2.38       38.29     33.03 o
  -9   7  11        1.23       33.12     52.76 o
  -8   7  11       94.36       57.92     35.16 o
  -7   7  11        2.26       11.55     20.30 o
  -6   7  11       21.09       53.21     49.25 o
  -5   7  11      254.95      309.70     40.61 o
  -4   7  11       97.49       94.43     30.34 o
  -3   7  11      211.36      152.80     33.03 o
  -2   7  11        2.50       73.37     34.72 o
  -1   7  11      386.69      380.18     66.86 o
   0   7  11       67.09       42.30     29.91 o
   1   7  11      267.00      299.13     65.59 o
   2   7  11        6.80       61.26     39.48 o
   3   7  11       97.86       72.14     50.47 o
 -11   8  11        1.10        4.56     21.79 o
  -9   8  11       97.08      144.74     47.99 o
  -8   8  11        1.56       37.55     17.62 o
  -7   8  11      321.61      395.89     48.46 o
  -6   8  11        2.87       13.73     34.64 o
  -5   8  11      165.91      154.05     39.21 o
  -4   8  11       36.66       -0.24     21.13 o
  -3   8  11      646.54      538.41     57.88 o
  -2   8  11      407.78      437.41     83.01 o
   1   8  11       98.19      113.92     48.42 o
   3   8  11        1.73       67.86     32.52 o
 -10   9  11      160.01      134.60     54.29 o
  -8   9  11      227.51      223.04     60.22 o
  -7   9  11       20.16       44.12     32.54 o
  -6   9  11       48.41       -5.23     33.23 o
  -5   9  11       55.85       45.91     42.93 o
  -4   9  11      179.65      109.71     30.06 o
  -1   9  11       86.01       77.02     52.04 o
   0   9  11       30.29       33.69     35.07 o
   1   9  11       35.53       89.40     33.50 o
  -8  10  11        0.71       37.41     38.71 o
  -7  10  11       56.49       68.53     50.36 o
  -6  10  11       51.26       45.79     27.56 o
  -5  10  11       15.65       -2.84     37.61 o
  -4  10  11        2.43       33.43     50.89 o
  -3  10  11       74.22       46.68     35.82 o
  -2  10  11       29.09       69.99     35.16 o
  -1  10  11       48.47     3716.43   2029.04 o
   2 -16  12       98.26      113.57     31.39 o
   3 -16  12      232.70      114.79     68.23 o
  -2 -15  12        3.71       13.39     18.42 o
  -1 -15  12      262.74      238.31     81.54 o
   0 -15  12      459.69      500.20    116.05 o
   1 -15  12       12.55      108.32     42.71 o
   2 -15  12       58.65       95.43     31.41 o
   3 -15  12       80.41       39.75     48.12 o
   4 -15  12      183.83      162.38     36.72 o
   5 -15  12      244.02      311.07     70.89 o
   6 -15  12       76.11       89.81     38.43 o
  -4 -14  12        7.69       56.78     27.64 o
  -3 -14  12      117.02       87.54     37.68 o
  -1 -14  12       11.58      -21.62     23.94 o
   0 -14  12      110.61       74.54     18.33 o
   1 -14  12      130.60      127.31     32.59 o
   2 -14  12        1.34       51.15     20.89 o
   3 -14  12      147.41      202.00     35.42 o
   4 -14  12      857.33      833.33     59.43 o
   6 -14  12      948.46      988.95    100.83 o
   7 -14  12       17.58       61.74     28.88 o
  -6 -13  12      277.93      227.52     82.76 o
  -5 -13  12       10.62       70.62     30.10 o
  -3 -13  12      231.21      128.25     52.42 o
  -2 -13  12        4.85       21.85     18.06 o
  -1 -13  12      378.02      359.83     36.61 o
   0 -13  12      271.05      315.13     33.70 o
   1 -13  12       16.89       47.35     23.43 o
   2 -13  12        5.01       41.49     16.81 o
   3 -13  12      100.54      107.23     23.97 o
   4 -13  12      166.56      230.17     31.33 o
   5 -13  12     1290.22     1532.23    104.86 o
   6 -13  12       10.84       47.34     22.87 o
   7 -13  12      109.05      237.56     49.86 o
   8 -13  12        0.40       52.83     25.34 o
  -7 -12  12      181.70      105.03     33.81 o
  -4 -12  12      151.85      148.70     42.10 o
  -3 -12  12       95.70       95.86     39.99 o
  -2 -12  12      344.97      249.14     37.48 o
  -1 -12  12       43.70       47.64     19.20 o
   0 -12  12      605.61      651.34     57.03 o
   1 -12  12      215.11      196.55     38.49 o
   2 -12  12       72.15       65.30     24.47 o
   3 -12  12       23.80       29.38     19.41 o
   4 -12  12      303.13      306.37     34.96 o
   5 -12  12       70.74       85.29     23.49 o
   6 -12  12     2049.37     2306.08    127.52 o
   7 -12  12      279.83      264.26     61.50 o
   8 -12  12       88.84      113.42     64.55 o
   9 -12  12      161.24      117.39     32.10 o
  -8 -11  12        4.06       29.18     18.82 o
  -7 -11  12        0.25       -5.15     46.54 o
  -6 -11  12      349.05      336.49     60.96 o
  -5 -11  12       41.52       42.40     16.79 o
  -4 -11  12      472.60      588.29     72.18 o
  -3 -11  12       80.84       65.16     15.46 o
  -2 -11  12      216.76      192.51     37.20 o
  -1 -11  12        2.97       38.88     13.26 o
   0 -11  12      326.64      328.91     40.51 o
   1 -11  12       88.85       73.85     32.47 o
   2 -11  12      151.60      106.12     39.99 o
   3 -11  12        1.83       43.05     25.57 o
   4 -11  12       90.98       68.55     28.36 o
   5 -11  12      605.83      587.19     80.13 o
   6 -11  12       13.34       60.78     19.17 o
   7 -11  12      768.87      759.20     73.61 o
   8 -11  12       90.25       71.60     34.20 o
   9 -11  12       29.34       60.42     17.26 o
  10 -11  12      970.48     1055.52    225.12 o
  -9 -10  12       30.34       40.40     17.80 o
  -8 -10  12        3.24       43.98     41.53 o
  -7 -10  12        1.12       -6.09     33.87 o
  -6 -10  12        2.25       49.99     15.15 o
  -5 -10  12      127.59      115.31     28.95 o
  -4 -10  12      123.62       96.43     31.19 o
  -3 -10  12      127.31      123.19     22.65 o
  -2 -10  12      690.44      695.55     38.95 o
  -1 -10  12        3.77       30.00     25.68 o
   0 -10  12      974.58      944.38     68.45 o
   1 -10  12        2.40        6.78     20.51 o
   2 -10  12      540.04      535.79     38.56 o
   3 -10  12      185.15      168.41     25.80 o
   4 -10  12       92.32       88.39     44.58 o
   5 -10  12        0.75      -12.29     29.20 o
   6 -10  12      582.75      655.40     55.54 o
   7 -10  12        0.06       32.06     18.30 o
  10 -10  12       64.87       50.48     23.93 o
 -10  -9  12      157.56      120.89     58.24 o
  -9  -9  12        0.17       44.26     22.43 o
  -8  -9  12      136.09      108.97     39.65 o
  -7  -9  12      129.98      125.10     33.39 o
  -6  -9  12       42.05       87.66     28.00 o
  -5  -9  12        0.23       39.76     22.83 o
  -4  -9  12     1572.05     1784.06     60.50 o
  -3  -9  12      108.05      102.95     23.61 o
  -2  -9  12      275.21      287.23     27.16 o
  -1  -9  12     1739.87     1947.13     60.52 o
   0  -9  12      665.72      637.85     34.92 o
   1  -9  12       99.21       97.95     27.57 o
   2  -9  12       12.11       28.37     11.28 o
   3  -9  12      441.31      401.52    111.78 o
   4  -9  12        0.60       81.25     32.20 o
   5  -9  12      535.50      534.48     58.44 o
   6  -9  12      152.41      144.76     37.28 o
   7  -9  12       38.54       55.84     38.88 o
   8  -9  12       71.76       77.32     26.50 o
   9  -9  12      137.37      163.86     57.87 o
  10  -9  12      502.52      504.81     65.61 o
 -10  -8  12       76.16       69.49     21.53 o
  -9  -8  12      178.71       93.76     46.48 o
  -8  -8  12        4.47       70.40     21.76 o
  -7  -8  12       29.37       36.37     19.26 o
  -6  -8  12      221.28      196.05     36.71 o
  -5  -8  12      581.74      498.88     46.26 o
  -4  -8  12       23.78       31.03     15.20 o
  -3  -8  12      243.57      265.92     24.46 o
  -2  -8  12       20.09       16.99     10.52 o
  -1  -8  12     2189.94     2348.65     70.87 o
   0  -8  12      914.18      798.83     37.64 o
   1  -8  12      386.15      293.11     33.85 o
   2  -8  12      105.82      128.44     19.45 o
   3  -8  12       59.80       88.60     34.11 o
   4  -8  12      152.76      148.09     33.19 o
   5  -8  12        4.10       58.93     26.54 o
   6  -8  12      388.35      367.27     58.47 o
   7  -8  12      214.36      215.85     37.25 o
   8  -8  12       14.17       43.28     28.22 o
   9  -8  12        0.34       49.91     51.87 o
  10  -8  12      352.73      430.54     62.82 o
 -11  -7  12      167.44       51.40     22.80 o
 -10  -7  12       84.29       86.83     33.90 o
  -9  -7  12      234.32      163.00     36.82 o
  -8  -7  12        1.41       23.51     21.24 o
  -7  -7  12      109.41      106.32     30.29 o
  -6  -7  12      142.96      121.56     24.92 o
  -5  -7  12      245.07      230.58     25.40 o
  -4  -7  12      209.41      233.72     26.93 o
  -3  -7  12        0.83       17.85      7.39 o
  -2  -7  12      557.13      501.38     36.58 o
  -1  -7  12       11.88       48.16     15.54 o
   0  -7  12      579.51      528.35     33.20 o
   1  -7  12     1680.27     1523.05     42.29 o
   2  -7  12      117.95      126.23     29.22 o
   3  -7  12      109.71       97.72     34.29 o
   4  -7  12      220.85      235.76     36.65 o
   5  -7  12      998.97     1069.50     62.20 o
   6  -7  12      123.43      112.72     29.20 o
   7  -7  12      304.85      318.71     48.53 o
   8  -7  12        3.43       43.85     21.91 o
   9  -7  12        2.95       38.41     21.69 o
  10  -7  12        1.65       91.43     31.74 o
 -11  -6  12      119.71       86.40     26.06 o
 -10  -6  12      533.41      505.35     81.81 o
  -9  -6  12       26.01       40.85     21.89 o
  -8  -6  12       10.21       15.94     17.07 o
  -7  -6  12      105.07       95.22     27.14 o
  -6  -6  12      412.10      404.80     52.41 o
  -5  -6  12      449.99      465.79     26.25 o
  -4  -6  12      118.21      141.48     24.01 o
  -3  -6  12       49.61       69.51     14.00 o
  -2  -6  12      773.21      791.87     45.85 o
  -1  -6  12        4.22        9.02      7.41 o
   0  -6  12      326.82      333.62     25.48 o
   1  -6  12     3290.98     3527.61    272.72 o
   2  -6  12     1453.86     1430.51    108.02 o
   3  -6  12        4.70       55.41     20.60 o
   4  -6  12      136.02      163.60     29.29 o
   5  -6  12       16.64       26.22     18.25 o
   6  -6  12      550.79      546.54     48.69 o
   7  -6  12      521.90      509.96     55.11 o
   8  -6  12        4.94       24.97     23.18 o
   9  -6  12       12.01      123.90     48.76 o
  10  -6  12       54.15       80.49     32.47 o
 -10  -5  12       33.82       35.18     42.24 o
  -9  -5  12      827.19      846.18     49.87 o
  -8  -5  12       35.48       86.98     24.25 o
  -7  -5  12      117.26      134.97     29.60 o
  -6  -5  12     2140.30     2318.08    110.42 o
  -5  -5  12      223.07      215.72     22.03 o
  -4  -5  12     2091.01     2552.60    103.45 o
  -3  -5  12       48.74       68.42     41.55 o
  -2  -5  12      723.73      644.76     29.03 o
  -1  -5  12        3.16       24.30     13.15 o
   0  -5  12       48.73       38.56     13.09 o
   1  -5  12       27.43       35.34     17.89 o
   2  -5  12     2884.35     3089.23    109.64 o
   3  -5  12      421.66      422.21     40.61 o
   4  -5  12      190.85      252.36     43.95 o
   5  -5  12      117.71      136.66     31.76 o
   6  -5  12       19.96       38.49     19.51 o
   7  -5  12      922.69      955.90     82.11 o
   8  -5  12       80.68      119.69     30.34 o
   9  -5  12      188.38      190.29     64.01 o
  10  -5  12       49.11       70.71     31.23 o
 -12  -4  12       13.31      -17.54     29.95 o
 -11  -4  12        4.00       18.32     16.99 o
 -10  -4  12      957.42     1376.46     88.52 o
  -9  -4  12        4.99       24.03     20.49 o
  -8  -4  12        1.79       19.34     32.43 o
  -7  -4  12      260.32      247.40     54.52 o
  -6  -4  12        0.35       27.65     17.62 o
  -5  -4  12       54.38       74.57     15.78 o
  -4  -4  12     1038.62     1109.25     40.48 o
  -3  -4  12       42.12       34.83     10.93 o
  -2  -4  12        2.99       12.71     10.46 o
  -1  -4  12      812.45      865.42     49.75 o
   0  -4  12     1529.04     1645.72     63.93 o
   1  -4  12     2629.69     2845.37     71.32 o
   2  -4  12      711.11      687.58     41.29 o
   3  -4  12     1522.69     1488.82     67.25 o
   4  -4  12      108.38      135.76     44.72 o
   5  -4  12      144.22      178.27     36.29 o
   6  -4  12      163.86      222.34     68.64 o
   7  -4  12        3.22       44.11     19.68 o
   8  -4  12      245.61      215.12     92.90 o
   9  -4  12       82.28       95.33     29.13 o
  10  -4  12        2.32       36.00     45.77 o
 -13  -3  12       17.12       26.44     27.11 o
 -11  -3  12       51.80      108.90     32.43 o
 -10  -3  12       64.10       89.78     27.25 o
  -9  -3  12       36.01       42.50     34.67 o
  -8  -3  12       28.03        1.67     11.81 o
  -7  -3  12       35.65       49.43     15.00 o
  -6  -3  12       83.21       56.63     12.00 o
  -5  -3  12     2987.31     3379.93    105.32 o
  -4  -3  12     2038.20     2289.91     45.21 o
  -3  -3  12       96.11       80.50     13.93 o
  -2  -3  12      592.05      516.11     25.58 o
  -1  -3  12     1727.54     1711.99     67.76 o
   0  -3  12        2.24       34.50     24.17 o
   1  -3  12     1448.06     1491.29     61.16 o
   2  -3  12      521.97      519.42     36.93 o
   3  -3  12      291.19      302.95     39.41 o
   4  -3  12      478.79      461.35     68.41 o
   5  -3  12      150.43      184.31     50.23 o
   6  -3  12      158.85      176.61     40.30 o
   7  -3  12      983.96     1017.53    106.32 o
   8  -3  12       28.72       43.23     19.81 o
   9  -3  12       44.11       51.77     36.43 o
  10  -3  12       18.08       23.89     31.21 o
 -13  -2  12       13.17       57.23     31.39 o
 -11  -2  12      215.35      244.83     44.07 o
 -10  -2  12       85.91       33.24     26.53 o
  -9  -2  12       30.34       52.77     30.60 o
  -8  -2  12       37.97       51.66     31.73 o
  -7  -2  12      102.62      110.47     31.34 o
  -6  -2  12      664.60      677.45     41.55 o
  -5  -2  12     4070.93     4614.90    113.88 o
  -4  -2  12      311.19      311.00     29.58 o
  -3  -2  12      303.69      300.47     21.71 o
  -2  -2  12      267.63      229.44     17.56 o
  -1  -2  12      469.22      441.33     77.31 o
   0  -2  12     1641.75     1591.72     64.04 o
   1  -2  12     1863.90     2058.89     65.99 o
   2  -2  12        7.65       34.36     23.21 o
   3  -2  12       14.96       29.92     11.33 o
   4  -2  12      453.81      374.74     42.57 o
   5  -2  12      322.80      337.55     42.53 o
   6  -2  12     1486.08     1475.33     99.20 o
   7  -2  12      259.44      274.16     43.08 o
   8  -2  12      334.12      419.45     64.80 o
   9  -2  12        4.92       74.26     23.20 o
  10  -2  12       34.08       53.69     37.53 o
 -13  -1  12      221.47      289.38     93.63 o
 -11  -1  12      587.55      680.28     74.19 o
 -10  -1  12      205.19      158.03     55.79 o
  -9  -1  12      201.65      164.34     53.45 o
  -8  -1  12        8.06       84.82     25.99 o
  -7  -1  12      916.35      951.84     64.45 o
  -6  -1  12      316.36      359.07     30.15 o
  -5  -1  12      536.78      529.17     27.05 o
  -4  -1  12      314.00      281.19     21.13 o
  -3  -1  12     1016.68      936.26     37.05 o
  -2  -1  12        3.28        2.78      8.43 o
  -1  -1  12      398.85      400.64     35.81 o
   0  -1  12     1952.91     2148.10     77.51 o
   1  -1  12      109.80       54.52     31.71 o
   2  -1  12     1080.99     1146.35     56.19 o
   3  -1  12       17.31       38.83     17.98 o
   4  -1  12       33.03       43.61     26.39 o
   5  -1  12        4.86       24.96     15.43 o
   6  -1  12      242.81      267.36     62.86 o
   7  -1  12     1514.68     1620.65    124.99 o
   8  -1  12      208.84      248.68     60.03 o
   9  -1  12        3.28       74.70     31.44 o
 -13   0  12        9.88       56.80     32.75 o
 -11   0  12        5.27       -1.05     33.79 o
 -10   0  12      778.05      782.48     76.33 o
  -9   0  12      154.76      136.74     41.19 o
  -8   0  12        2.95       38.66     12.51 o
  -7   0  12      118.57       77.37     19.84 o
  -6   0  12       36.14       42.37     15.98 o
  -5   0  12      319.74      367.61     31.42 o
  -4   0  12      508.94      505.75     22.67 o
  -3   0  12       33.67        4.15     15.84 o
  -2   0  12        0.46       17.17     11.94 o
  -1   0  12      410.48      454.03     31.75 o
   0   0  12        0.20        1.26     52.98 o
   1   0  12     1855.88     1952.27     62.01 o
   2   0  12        3.20       18.98     14.82 o
   3   0  12      460.62      483.25     43.55 o
   4   0  12      132.93      189.02     37.31 o
   5   0  12      253.30      321.34     37.48 o
   6   0  12      174.15      218.66     42.91 o
   7   0  12      147.94      112.84     76.78 o
   8   0  12      121.35      115.94     48.07 o
   9   0  12      174.14      205.83     56.52 o
 -13   1  12       34.87       34.15     26.14 o
 -12   1  12       28.48       75.96     34.79 o
 -11   1  12      188.48      121.19     50.18 o
 -10   1  12       28.91       13.24     15.96 o
  -9   1  12      433.28      426.66     61.43 o
  -8   1  12      347.28      335.92     43.07 o
  -7   1  12      127.67       97.88     37.71 o
  -6   1  12       43.81       31.07     13.39 o
  -5   1  12        0.97       18.92     12.74 o
  -4   1  12      254.98      236.41     23.96 o
  -3   1  12      267.10      192.82     19.52 o
  -2   1  12       12.19        9.89     11.57 o
  -1   1  12       57.08       32.77     17.56 o
   0   1  12     2096.76     2154.60     61.03 o
   1   1  12      271.42      212.94     30.67 o
   2   1  12      594.94      597.27     49.40 o
   3   1  12      373.22      354.60     38.12 o
   4   1  12      990.17      978.60    105.96 o
   5   1  12      114.19       63.75     30.60 o
   6   1  12        5.99       40.82     23.58 o
   7   1  12       58.83       91.28     51.12 o
   8   1  12      288.07      253.89     44.70 o
 -13   2  12       53.25       43.36     21.27 o
 -11   2  12        5.60       24.22     25.57 o
 -10   2  12      947.15     1057.97     84.15 o
  -9   2  12       28.69       41.83     21.85 o
  -8   2  12      628.09      665.90     42.23 o
  -7   2  12      951.92     1058.48     51.97 o
  -6   2  12      222.73      128.74     29.15 o
  -5   2  12       13.94       17.33     10.72 o
  -4   2  12      671.36      617.07     66.42 o
  -3   2  12     1167.72     1064.40     48.62 o
  -2   2  12      696.50      755.14     26.43 o
  -1   2  12       58.51       46.45     34.27 o
   0   2  12       81.76       56.49     20.66 o
   1   2  12     1292.46     1199.73     57.42 o
   2   2  12       50.75       71.45     26.79 o
   3   2  12      145.84      142.70     31.11 o
   4   2  12      124.24       59.04     27.89 o
   5   2  12        1.11       31.97     75.73 o
   6   2  12      432.83      503.49     50.53 o
   7   2  12       53.19       43.17     20.76 o
   8   2  12        0.44       20.26     29.70 o
 -13   3  12       55.89       -6.91     29.34 o
 -11   3  12      109.90      115.66     45.88 o
 -10   3  12        2.17       13.67     16.25 o
  -9   3  12      511.95      588.83     53.97 o
  -8   3  12      175.30      132.15     24.30 o
  -7   3  12      301.11      370.00     34.26 o
  -6   3  12      338.14      286.56     44.17 o
  -5   3  12       42.83        7.84     31.28 o
  -4   3  12        1.49       10.98     15.67 o
  -3   3  12       14.15       30.06     13.00 o
  -2   3  12       74.76       52.30     17.34 o
  -1   3  12       23.61       36.30     15.53 o
   0   3  12       63.53      105.42     20.62 o
   1   3  12      327.88      301.65     36.11 o
   2   3  12      289.82      336.30     36.81 o
   3   3  12      275.88      335.77     44.07 o
   4   3  12      692.92      726.01     58.02 o
   5   3  12      152.75      171.64     58.00 o
   6   3  12       20.13      115.42     58.19 o
   7   3  12       85.02       69.68     55.90 o
 -13   4  12       51.35       68.50     33.75 o
 -12   4  12       81.00       43.92     21.96 o
 -11   4  12       40.31      -23.50     34.46 o
 -10   4  12      175.21       95.54     60.40 o
  -9   4  12      201.72      116.32     25.80 o
  -8   4  12      769.84      764.29     58.16 o
  -7   4  12       26.28       63.24     20.16 o
  -6   4  12      155.45       33.03     26.33 o
  -5   4  12     1006.53     1042.81    113.43 o
  -4   4  12       65.86       78.02     21.63 o
  -3   4  12      242.50      199.85     31.75 o
  -2   4  12      328.86      347.31     70.07 o
  -1   4  12       13.74       73.62     52.89 o
   0   4  12      442.81      374.36     35.54 o
   1   4  12      156.11      130.15     28.34 o
   2   4  12       87.97       84.66     37.49 o
   3   4  12      231.28      223.22     62.75 o
   4   4  12       17.66       29.42     19.40 o
   5   4  12       66.54       79.61     38.10 o
 -11   5  12        8.30       67.86     36.08 o
 -10   5  12       93.88      110.85     30.66 o
  -9   5  12      950.96      942.61     60.61 o
  -8   5  12      138.76      118.72     35.93 o
  -7   5  12      327.54      291.81     42.45 o
  -6   5  12        3.36       64.97     21.70 o
  -5   5  12      986.81     1038.70     59.71 o
  -4   5  12     1029.24     1015.60     67.31 o
  -3   5  12       14.12       48.05     36.17 o
  -2   5  12       95.33       84.51     54.30 o
  -1   5  12       87.18       78.69     32.86 o
   0   5  12       18.39       65.57     35.42 o
   1   5  12        0.20       17.93     19.50 o
   2   5  12      464.62      473.85     45.53 o
   3   5  12       68.73       38.18     19.71 o
   4   5  12      120.98      127.02     36.96 o
   5   5  12        0.06       42.62     38.44 o
 -12   6  12        0.82       65.94     26.87 o
 -10   6  12      527.81      589.53     55.12 o
  -9   6  12        0.43       20.27     17.98 o
  -8   6  12      336.56      329.53     46.88 o
  -7   6  12      271.43      256.92     42.80 o
  -6   6  12       59.76       59.52     17.19 o
  -5   6  12       31.32       62.08     21.09 o
  -4   6  12      510.09      635.20     42.62 o
  -3   6  12      876.27      903.99    109.11 o
  -2   6  12      123.68       96.16     43.43 o
  -1   6  12       28.94       16.44     21.44 o
   0   6  12       66.57       29.75     26.85 o
   1   6  12       20.26       39.16     20.43 o
   2   6  12       16.41       33.56     16.47 o
   3   6  12       99.91      112.21     32.61 o
   4   6  12        5.15       53.97     32.07 o
 -10   7  12       88.44       41.22     29.66 o
  -9   7  12      230.68      229.36     61.01 o
  -8   7  12       89.47       73.10     43.70 o
  -7   7  12        1.12       10.34     56.70 o
  -6   7  12       47.08       34.99     24.39 o
  -5   7  12       92.63       72.20     22.57 o
  -4   7  12      180.46      229.16     54.25 o
  -3   7  12      569.10      685.23     87.71 o
  -2   7  12      250.66      285.10     63.46 o
  -1   7  12       21.49      112.35     29.50 o
   3   7  12       11.60      114.49     32.66 o
  -9   8  12       50.89       33.33     29.27 o
  -8   8  12      135.03      112.16     35.80 o
  -7   8  12        4.77       29.69     44.33 o
  -6   8  12       11.20       18.40     24.97 o
  -5   8  12        8.75       41.71     21.14 o
  -3   8  12       90.71      148.78     46.15 o
   0   8  12      116.82       98.12     43.08 o
   1   8  12       91.67      146.94     57.51 o
  -9   9  12      468.32      577.90    180.07 o
  -8   9  12       91.51       81.38     55.93 o
  -7   9  12       23.03        3.48     41.12 o
  -6   9  12       11.59       35.68     42.44 o
  -5   9  12       10.96       -1.67     51.60 o
  -4   9  12       71.70      116.78     59.96 o
  -3   9  12      546.38      657.79     85.82 o
  -2   9  12       30.65       76.85     53.56 o
  -1   9  12      124.61      115.52     70.57 o
  -5  10  12       45.22       71.78     60.36 o
  -1 -15  13      293.89      366.43     85.80 o
   0 -15  13       47.18       69.73     20.80 o
   1 -15  13       43.70       58.29     33.43 o
   2 -15  13      129.28      105.50     24.23 o
   3 -15  13        3.59       36.18     23.19 o
   4 -15  13      757.43      649.40    124.19 o
   5 -15  13        5.54       52.48     18.07 o
  -4 -14  13       14.29       62.87     28.63 o
  -3 -14  13        5.91       47.92     30.16 o
  -2 -14  13       32.00       44.95     33.11 o
  -1 -14  13       10.35        6.37     41.67 o
   0 -14  13       34.41       72.29     29.34 o
   1 -14  13       34.69       74.40     25.95 o
   2 -14  13       74.63       84.14     28.90 o
   4 -14  13       17.76       44.50     35.21 o
   5 -14  13      514.61      467.48     68.81 o
   6 -14  13        8.40       56.68     31.14 o
   7 -14  13       13.79       79.00   1025.16 o
  -5 -13  13       76.64       36.55     21.00 o
  -3 -13  13        4.65       19.81     28.63 o
  -2 -13  13      123.53       98.31     42.85 o
  -1 -13  13       25.29       81.80     25.28 o
   0 -13  13        2.13       64.07     23.59 o
   1 -13  13       10.25       42.13     25.56 o
   2 -13  13        2.56       40.34     26.77 o
   3 -13  13      155.66      113.43     45.71 o
   4 -13  13      181.29      200.96     62.67 o
   6 -13  13       25.81       62.37     22.13 o
   7 -13  13      126.43      136.12     57.53 o
   8 -13  13        1.98       44.64     64.32 o
  -7 -12  13        6.15       72.72     77.64 o
  -6 -12  13      241.42      196.82     37.00 o
  -5 -12  13       59.82      131.00     45.41 o
  -4 -12  13      147.35       93.81     34.49 o
  -3 -12  13      209.67      175.70     40.27 o
  -2 -12  13        0.89       37.22     14.55 o
  -1 -12  13      288.56      261.96     34.97 o
   0 -12  13       86.19       87.40     27.81 o
   1 -12  13        3.87       63.81     23.61 o
   2 -12  13       20.08       27.38     20.21 o
   3 -12  13      288.19      284.67     48.85 o
   4 -12  13       80.89       98.87     40.62 o
   5 -12  13      389.13      419.68     52.76 o
   6 -12  13        0.85       -2.17     39.60 o
   7 -12  13      321.29      369.93     65.87 o
   8 -12  13      273.19      300.64     81.32 o
  -8 -11  13       86.31       63.68     22.77 o
  -6 -11  13        1.97      -15.56     35.40 o
  -5 -11  13      673.63      859.33     66.04 o
  -4 -11  13       34.60       33.24     18.32 o
  -3 -11  13      331.20      315.16     42.77 o
  -2 -11  13      193.07      208.95     30.39 o
  -1 -11  13      974.63     1041.05     44.55 o
   0 -11  13      131.55       98.50     23.96 o
   1 -11  13        9.79       20.03     16.07 o
   2 -11  13      223.37      260.81     41.83 o
   3 -11  13       45.53       81.86     44.65 o
   4 -11  13        1.65       50.29     18.25 o
   5 -11  13       30.32      117.38     35.99 o
   6 -11  13      713.23      589.90     66.06 o
   8 -11  13      161.28      219.72     41.56 o
   9 -11  13      133.26      160.10     44.59 o
  -9 -10  13       14.99       76.79     62.19 o
  -7 -10  13       57.35       24.53     24.56 o
  -6 -10  13      252.83      289.87     43.11 o
  -5 -10  13      455.53      559.14     51.51 o
  -4 -10  13       88.14       62.52     51.99 o
  -3 -10  13      149.16       96.97     22.74 o
  -2 -10  13      508.73      405.43     35.63 o
  -1 -10  13      567.95      532.03     81.90 o
   0 -10  13      119.90      123.19     31.49 o
   1 -10  13      216.34      285.55     29.52 o
   2 -10  13        0.53       27.67     39.58 o
   3 -10  13       55.71       70.04     31.85 o
   4 -10  13        6.15       26.20     19.45 o
   5 -10  13       64.25       98.03     32.02 o
   6 -10  13        0.08       49.03     22.18 o
   7 -10  13      260.58      279.25     62.36 o
   9 -10  13      331.99      378.16     85.41 o
  -9  -9  13       39.89       27.63     41.75 o
  -8  -9  13      126.86      139.10     53.26 o
  -7  -9  13      249.47      275.29     44.37 o
  -6  -9  13        0.62       44.07     41.35 o
  -5  -9  13      278.77      293.65     42.36 o
  -4  -9  13      210.92      180.28     25.66 o
  -3  -9  13      330.42      319.39     28.92 o
  -2  -9  13      823.41      947.93     43.76 o
  -1  -9  13      827.77      754.15     42.66 o
   0  -9  13        3.27       11.19     13.25 o
   1  -9  13      349.65      339.06     28.11 o
   2  -9  13      199.91      237.23     45.04 o
   3  -9  13       30.40       39.94     50.15 o
   4  -9  13       98.76       70.04     25.18 o
   5  -9  13        2.18       42.42     24.37 o
   6  -9  13        2.28       96.57     35.61 o
   7  -9  13       14.47       40.26     23.91 o
   8  -9  13      236.42      157.83     57.94 o
   9  -9  13        7.64      -25.70     25.70 o
  10  -9  13      301.02      362.40     87.67 o
 -10  -8  13       43.71       81.82     26.41 o
  -9  -8  13       55.22       29.47     30.59 o
  -8  -8  13      472.62      581.48     61.07 o
  -7  -8  13      133.42       84.36     29.73 o
  -6  -8  13     1352.46     1363.51     62.76 o
  -5  -8  13       66.48      101.00     23.59 o
  -4  -8  13      136.99      132.71     18.32 o
  -3  -8  13       46.04       72.95     22.33 o
  -2  -8  13       43.67       46.42     15.34 o
  -1  -8  13      461.18      489.37     30.03 o
   0  -8  13     1396.15     1387.77     53.22 o
   1  -8  13      476.04      497.23     50.12 o
   2  -8  13      818.94      782.36     85.80 o
   3  -8  13      948.20      896.19     65.66 o
   4  -8  13        9.32       50.20     23.81 o
   5  -8  13      630.81      704.07     57.36 o
   6  -8  13      180.57      172.97     47.30 o
   7  -8  13        2.39       29.31     58.06 o
   9  -8  13       39.32       62.74     30.25 o
  10  -8  13        6.60       59.80     22.41 o
 -11  -7  13        0.35       57.98     37.04 o
 -10  -7  13        8.86      -23.62     26.05 o
  -9  -7  13       96.78      103.40     31.58 o
  -8  -7  13       31.64       58.25     21.50 o
  -7  -7  13     1610.72     1856.54    117.19 o
  -6  -7  13      480.40      440.76     61.20 o
  -5  -7  13       22.38       28.55      8.17 o
  -4  -7  13      102.76      111.69     20.66 o
  -3  -7  13       15.11       41.87     12.63 o
  -2  -7  13      676.21      627.41     37.73 o
  -1  -7  13      164.72      181.01     19.19 o
   0  -7  13      202.81      198.27     23.31 o
   1  -7  13     1740.60     1788.99    117.76 o
   2  -7  13        1.12       23.49     21.78 o
   3  -7  13        0.91       21.77     30.00 o
   4  -7  13      871.43      877.11     60.27 o
   5  -7  13       11.75       32.40     38.61 o
   6  -7  13      402.35      377.46     64.83 o
   7  -7  13        3.15       63.62     23.65 o
   8  -7  13      106.22       97.14     62.06 o
   9  -7  13        4.68       50.18     27.07 o
  10  -7  13       29.11       65.91     22.87 o
 -11  -6  13      138.61      190.51     80.44 o
  -9  -6  13       20.09       27.51     17.66 o
  -8  -6  13      460.05      497.22     69.50 o
  -7  -6  13       96.71       91.47     18.99 o
  -6  -6  13     1291.30     1231.55    161.68 o
  -5  -6  13      279.89      243.20     21.81 o
  -4  -6  13      116.36      115.68     18.32 o
  -3  -6  13      914.95      896.12     63.32 o
  -2  -6  13     2053.90     2044.62     51.99 o
  -1  -6  13      312.43      340.71     26.16 o
   0  -6  13     1916.93     1917.96    127.33 o
   1  -6  13       72.54       48.97     17.98 o
   2  -6  13      406.58      312.79     44.03 o
   3  -6  13      140.74      139.17     52.45 o
   4  -6  13      492.34      481.74     50.30 o
   5  -6  13      547.99      596.89     50.63 o
   6  -6  13       37.45       80.20     24.28 o
   7  -6  13       45.55       66.56     42.67 o
   8  -6  13       60.12       59.62     38.42 o
   9  -6  13        5.04       49.57     30.64 o
  10  -6  13       10.57       10.47     22.24 o
 -11  -5  13        4.52       -3.88     31.61 o
 -10  -5  13       88.30       79.40     43.19 o
  -9  -5  13      151.13       83.90     24.32 o
  -8  -5  13        1.73       52.23     27.97 o
  -7  -5  13     2738.04     3576.88   1025.43 o
  -6  -5  13      842.28      827.49     50.48 o
  -5  -5  13       71.26       76.01     20.32 o
  -4  -5  13     1144.82     1125.35     49.53 o
  -3  -5  13      560.30      527.03     30.48 o
  -2  -5  13      191.89      178.08     20.80 o
  -1  -5  13     1542.74     1675.74    111.96 o
   0  -5  13        7.13       51.69     13.88 o
   1  -5  13     1539.33     1564.63    117.58 o
   2  -5  13      378.09      316.33     38.15 o
   3  -5  13       10.22       15.36     19.00 o
   4  -5  13      540.18      659.95     53.77 o
   5  -5  13      263.28      318.21     46.19 o
   6  -5  13     1291.12     1474.64     72.11 o
   7  -5  13      374.49      375.85     48.19 o
   8  -5  13      220.93      241.13     53.97 o
   9  -5  13       61.21       89.08     31.77 o
  10  -5  13        1.04       51.93     49.99 o
 -12  -4  13      184.74      109.87     46.34 o
 -10  -4  13       33.81       65.63     29.44 o
  -9  -4  13      145.18      130.19     52.12 o
  -8  -4  13      191.90      159.38     44.98 o
  -7  -4  13      443.80      479.39     46.99 o
  -6  -4  13      196.86      231.41     34.24 o
  -5  -4  13     2182.99     2449.78     63.59 o
  -4  -4  13      447.83      445.31     30.51 o
  -3  -4  13      122.53      121.50     22.69 o
  -2  -4  13     1721.68     1919.56     59.09 o
  -1  -4  13     1033.14     1038.55     57.40 o
   0  -4  13     1259.63     1194.52     56.64 o
   1  -4  13      281.24      333.90     45.32 o
   2  -4  13      841.01      830.01    109.23 o
   3  -4  13       36.23       38.52     21.32 o
   4  -4  13      242.11      220.22     34.58 o
   5  -4  13        7.85       55.64     29.34 o
   6  -4  13      816.65      941.96     69.48 o
   7  -4  13      568.39      599.06     53.99 o
   8  -4  13       57.25       83.70     34.26 o
   9  -4  13        2.30       46.50     41.12 o
 -11  -3  13      186.59      194.50     61.73 o
 -10  -3  13       26.22       22.11     33.42 o
  -9  -3  13        9.35       30.91     30.25 o
  -8  -3  13        4.11       43.45     35.29 o
  -7  -3  13      322.95      333.69     41.83 o
  -6  -3  13      843.67      914.68     37.05 o
  -5  -3  13      677.60      687.64     28.39 o
  -4  -3  13      245.17      211.68     19.82 o
  -3  -3  13      710.58      698.32     44.63 o
  -2  -3  13      608.32      560.41     35.65 o
  -1  -3  13     1375.54     1512.90     59.72 o
   0  -3  13        0.22       17.54     14.53 o
   1  -3  13       17.06        9.10     22.73 o
   2  -3  13      523.57      484.10     39.94 o
   3  -3  13        9.19       49.36     16.15 o
   4  -3  13      346.65      294.12     59.65 o
   5  -3  13       36.80       77.43     23.27 o
   6  -3  13      424.96      490.96     47.74 o
   7  -3  13      265.71      231.86     37.99 o
   8  -3  13      314.78      302.45     45.68 o
   9  -3  13       64.80       54.93     45.66 o
 -11  -2  13      305.74      319.84     74.07 o
 -10  -2  13      127.49       68.46     33.33 o
  -9  -2  13       35.35       34.62     27.44 o
  -8  -2  13       18.91       72.04     32.83 o
  -7  -2  13      258.68      217.93     29.66 o
  -6  -2  13      354.00      295.13     43.94 o
  -5  -2  13       23.08        8.91      9.53 o
  -4  -2  13      558.69      514.21     30.20 o
  -3  -2  13       50.93       53.41     15.57 o
  -2  -2  13     3228.42     3709.64    120.16 o
  -1  -2  13      233.97      171.42     29.52 o
   0  -2  13     1130.77     1236.41     56.21 o
   1  -2  13        4.92       34.23     15.00 o
   2  -2  13        2.76       10.63     17.67 o
   3  -2  13      457.26      431.44     61.23 o
   4  -2  13       46.34       76.84     27.73 o
   5  -2  13      390.80      341.72     38.87 o
   6  -2  13      371.27      358.02     40.46 o
   7  -2  13      303.33      332.36     44.80 o
   9  -2  13       42.89       98.28     45.85 o
 -13  -1  13        1.89       48.43     28.74 o
 -12  -1  13      188.79      207.06     64.42 o
 -11  -1  13      156.29      214.17     60.03 o
 -10  -1  13      923.72      955.46     73.05 o
  -9  -1  13       50.32       98.61     35.54 o
  -8  -1  13       35.25       36.93     24.12 o
  -7  -1  13      321.46      379.14     33.55 o
  -6  -1  13       12.53       35.78     21.89 o
  -5  -1  13      119.13       94.89     22.47 o
  -4  -1  13      346.29      302.08     30.07 o
  -3  -1  13     1474.98     1431.53     44.97 o
  -2  -1  13      129.92      136.48     22.05 o
  -1  -1  13     1122.54     1325.17     97.99 o
   0  -1  13        6.92       12.25     16.21 o
   1  -1  13      449.58      479.04     45.14 o
   2  -1  13       33.29       55.17     27.24 o
   3  -1  13       87.95       93.91     33.93 o
   4  -1  13      109.40      172.26     46.99 o
   5  -1  13      222.41      213.41     60.99 o
   6  -1  13      370.68      341.53     55.08 o
   7  -1  13       89.41      126.82     41.44 o
   8  -1  13       19.19       69.79     43.31 o
 -13   0  13       15.61      -11.88     28.82 o
 -12   0  13        5.12       38.51     30.24 o
 -11   0  13      308.68      268.65     50.29 o
 -10   0  13       27.34       13.98     20.05 o
  -9   0  13      383.96      521.80     75.55 o
  -8   0  13      428.71      401.69     31.34 o
  -7   0  13        3.66       33.57     16.57 o
  -6   0  13       21.23       34.94     19.69 o
  -5   0  13       57.74       56.07     20.44 o
  -4   0  13        7.48       19.44     12.01 o
  -3   0  13      322.13      326.33     30.29 o
  -2   0  13       58.64       80.02     19.55 o
  -1   0  13       67.25       51.98     22.24 o
   0   0  13     1886.84     2104.62     75.58 o
   1   0  13      383.15      368.64     34.96 o
   2   0  13      247.31      265.12     67.79 o
   3   0  13      649.27      677.27     60.81 o
   4   0  13       74.72       45.64     20.51 o
   5   0  13       28.31       28.71     22.20 o
   6   0  13       38.52       74.28     32.15 o
   7   0  13      104.22       38.62     50.83 o
   8   0  13      148.68      126.52     58.70 o
 -13   1  13        2.57       15.71     19.53 o
 -11   1  13        1.74       74.32     36.58 o
 -10   1  13      832.79      778.89     64.64 o
  -9   1  13       32.51       13.48     14.20 o
  -8   1  13      175.87      111.45     29.16 o
  -7   1  13      385.68      378.55     39.03 o
  -6   1  13      127.40       94.32     29.01 o
  -5   1  13       28.14       21.65     26.63 o
  -4   1  13      229.77      206.67     26.18 o
  -3   1  13        5.88       43.92     18.61 o
  -2   1  13      209.26      139.53     51.22 o
  -1   1  13        5.58       21.81     11.38 o
   0   1  13       68.64      114.96     51.85 o
   1   1  13      498.83      456.79     78.49 o
   2   1  13      102.92      117.30     35.99 o
   3   1  13        4.24        6.37     37.45 o
   4   1  13        7.13       44.06     38.08 o
   5   1  13        6.60       14.08     20.93 o
   6   1  13        0.49       47.72     20.75 o
 -13   2  13       10.59       55.16     41.64 o
 -11   2  13      443.79      458.42     77.92 o
 -10   2  13       27.62       30.56     19.75 o
  -9   2  13      328.36      272.40     36.06 o
  -8   2  13       33.26       58.40     18.91 o
  -7   2  13      116.73       68.50     22.49 o
  -6   2  13      742.13      885.38     81.10 o
  -5   2  13      323.28      235.23     38.49 o
  -4   2  13       91.45       75.24     46.46 o
  -3   2  13       35.36       84.04     48.37 o
  -2   2  13       25.53       34.75     20.17 o
  -1   2  13        3.01       -6.85     13.33 o
   0   2  13      644.58      636.47     48.05 o
   1   2  13      287.06      291.19     49.96 o
   2   2  13     2018.92     2407.51    136.39 o
   3   2  13      370.42      432.71     48.77 o
   4   2  13      180.14      179.52     46.96 o
   5   2  13      184.77      225.26     39.62 o
   6   2  13       50.84       74.19     43.53 o
   7   2  13       45.97       29.43     37.71 o
 -12   3  13      132.91       88.05     33.60 o
 -11   3  13        5.52       26.26     22.48 o
 -10   3  13      885.42      995.92     87.67 o
  -9   3  13      435.00      494.27     72.11 o
  -8   3  13      283.47      311.44     32.04 o
  -7   3  13       33.24       30.81     28.65 o
  -6   3  13      625.72      599.70     61.47 o
  -5   3  13      875.89      843.64     80.21 o
  -4   3  13      208.66      190.96     28.04 o
  -3   3  13      268.81      264.79     90.76 o
  -2   3  13      412.17      426.67     58.11 o
  -1   3  13       15.78       87.09     58.76 o
   0   3  13        4.53       53.80     29.07 o
   1   3  13      599.63      678.99     51.89 o
   2   3  13      302.53      335.87     40.16 o
   3   3  13     1414.98     1730.30     76.15 o
   4   3  13        8.41       44.47     16.97 o
   5   3  13       57.07       73.43     67.88 o
   6   3  13       35.76       19.69     22.07 o
 -11   4  13      226.17      184.55     66.34 o
 -10   4  13       69.17       43.39     38.62 o
  -9   4  13      121.13       77.36     24.64 o
  -8   4  13      569.72      561.47     42.41 o
  -7   4  13       30.24       23.78     15.71 o
  -6   4  13     1025.94     1102.18     77.56 o
  -5   4  13      816.85      885.39     82.10 o
  -4   4  13      136.48      194.20     44.89 o
  -3   4  13       61.76      127.44     69.36 o
  -2   4  13       56.22       82.65     40.38 o
  -1   4  13        2.59       17.57     45.77 o
   0   4  13       18.75       51.15     15.58 o
   1   4  13       49.28       30.51     28.81 o
   2   4  13      291.24      240.90     60.97 o
   3   4  13      284.02      403.66     44.17 o
   4   4  13       43.98        0.84     34.91 o
   5   4  13       13.60       21.30     32.01 o
 -12   5  13       58.48       83.37     40.47 o
 -10   5  13      585.64      520.41     47.33 o
  -9   5  13      277.76      355.45     45.70 o
  -8   5  13        2.12       15.56     26.81 o
  -7   5  13        8.28       39.70     18.24 o
  -6   5  13       17.02       35.42     17.86 o
  -5   5  13      183.40      103.99     28.35 o
  -4   5  13      310.73      270.38     62.89 o
  -3   5  13      225.85      167.04     63.78 o
  -2   5  13        2.25       31.40     27.07 o
  -1   5  13        5.58      -28.87     36.33 o
   0   5  13      116.16       95.97     31.13 o
   1   5  13      192.54      256.36     69.85 o
   3   5  13       85.14       95.39     45.56 o
   4   5  13        0.93        9.63     21.65 o
 -11   6  13      302.96      170.31     52.93 o
 -10   6  13        3.05       44.24     28.21 o
  -9   6  13       15.13       38.79     24.32 o
  -8   6  13       16.73       67.21     21.10 o
  -7   6  13       19.29       47.79     16.56 o
  -6   6  13       75.09       29.37     13.71 o
  -5   6  13      418.73      475.07     78.51 o
  -4   6  13      358.91      382.76     77.80 o
  -3   6  13      935.64      978.03    140.74 o
  -2   6  13       60.73       54.66     38.92 o
   1   6  13        0.43       62.45     34.93 o
   3   6  13       32.85       72.11     28.77 o
 -10   7  13      182.00       69.93     31.12 o
  -9   7  13       30.16       67.09     35.45 o
  -8   7  13        3.56      -32.32     32.32 o
  -7   7  13       36.33       21.77     18.35 o
  -3   7  13        0.34       59.95     34.56 o
   0   7  13        8.68       70.63     35.63 o
   1   7  13       75.57       96.68     50.38 o
   2   7  13        7.15       72.27     27.13 o
  -9   8  13       48.30      115.90     63.56 o
  -8   8  13        4.38       22.32     25.62 o
  -7   8  13      104.37      127.00     61.98 o
  -6   8  13       49.08       57.45     29.68 o
  -5   8  13       46.26       86.52     46.81 o
  -4   8  13        4.69      113.15     61.34 o
  -3   8  13      321.86      458.94     72.15 o
  -2   8  13       20.56       26.34     38.75 o
  -1   8  13        8.92      -38.23     42.12 o
   0   8  13      150.86     2251.80   1602.74 o
  -6   9  13       24.41      114.83     38.28 o
  -5   9  13        0.58       44.20     27.94 o
  -4   9  13       52.02       70.04     52.25 o
  -3   9  13       16.20       65.77     42.13 o
   0 -15  14      136.77      107.97     68.30 o
   1 -15  14        1.09        0.04     30.40 o
   2 -15  14       48.50       18.53     25.87 o
   3 -15  14      157.00      150.44     44.50 o
   4 -15  14        5.02       79.29     30.46 o
  -3 -14  14      136.36       85.82     30.63 o
  -2 -14  14      183.64      115.40     54.93 o
  -1 -14  14       22.27       32.16     17.32 o
   0 -14  14        2.20       40.88     30.19 o
   1 -14  14       13.10       30.54     22.19 o
   2 -14  14       57.57       83.37     23.57 o
   3 -14  14       99.93      116.07     37.88 o
   4 -14  14      221.55      193.94     87.13 o
   5 -14  14       24.66       81.30     28.44 o
   6 -14  14      382.95      345.10     78.32 o
  -5 -13  14        3.60       46.18     45.72 o
  -4 -13  14       10.78       33.06     23.19 o
  -3 -13  14      200.55      232.22     69.56 o
  -2 -13  14       67.02       55.44     33.74 o
  -1 -13  14      265.27      227.99     47.49 o
   0 -13  14      201.72      134.79     35.36 o
   1 -13  14      182.71       86.40     34.19 o
   2 -13  14       74.32       81.96     34.76 o
   3 -13  14       12.34       54.50     31.01 o
   6 -13  14       14.50       54.61     22.37 o
   7 -13  14      142.05      132.68     33.92 o
  -6 -12  14       35.79       42.20     16.09 o
  -4 -12  14       49.31       79.84     49.79 o
  -3 -12  14       20.12       62.99     23.96 o
  -2 -12  14      170.01       95.06     28.32 o
  -1 -12  14      730.32      729.22    132.31 o
   0 -12  14        1.79       31.59     19.54 o
   1 -12  14        2.05       26.56     18.89 o
   2 -12  14        4.67       87.44     26.94 o
   3 -12  14      415.61      559.05     50.33 o
   4 -12  14       69.73       47.56     26.67 o
   5 -12  14        1.46       67.51     27.28 o
   6 -12  14      741.42      632.47     56.49 o
   7 -12  14       35.36       26.69     27.38 o
   8 -12  14       81.24      100.30     39.01 o
  -7 -11  14        1.18       12.88     42.21 o
  -5 -11  14      246.60      236.97     46.25 o
  -4 -11  14      138.99      142.30     36.95 o
  -3 -11  14      154.12      147.47     35.23 o
  -2 -11  14      277.26      277.97     32.36 o
  -1 -11  14      532.70      592.72     38.04 o
   0 -11  14      846.90      937.75     65.27 o
   1 -11  14      636.52      644.94     58.86 o
   2 -11  14        9.79       18.21     24.34 o
   3 -11  14       97.35       84.98     24.13 o
   4 -11  14       14.44       59.17     28.15 o
   5 -11  14      299.14      317.21     56.79 o
   6 -11  14      691.98      679.90     85.79 o
   7 -11  14      220.45      263.24     53.86 o
   8 -11  14       91.93      112.79     31.92 o
  -8 -10  14        5.38       63.98     28.42 o
  -7 -10  14      205.38      227.48     50.78 o
  -6 -10  14       58.80       38.20     18.31 o
  -5 -10  14       18.31       26.11     27.26 o
  -4 -10  14      201.55      200.07     50.87 o
  -3 -10  14      493.11      459.36     33.33 o
  -2 -10  14      331.15      311.13     29.88 o
  -1 -10  14      339.19      366.26     35.70 o
   0 -10  14       88.38      140.00     35.58 o
   1 -10  14       24.86       99.85     36.03 o
   2 -10  14      188.48      165.88     29.99 o
   3 -10  14       49.64       81.91     51.79 o
   4 -10  14      245.59      296.32     58.17 o
   5 -10  14        1.95       41.90     38.97 o
   6 -10  14      177.35      257.41     60.24 o
   8 -10  14        7.94       65.17     25.69 o
   9 -10  14        3.04       17.59     32.57 o
  -9  -9  14       22.79       58.09     51.06 o
  -8  -9  14      179.26      126.62     43.50 o
  -7  -9  14       31.63       65.28     23.43 o
  -6  -9  14       12.55       31.90     17.98 o
  -5  -9  14        7.96       43.66     20.51 o
  -4  -9  14        7.93       -7.68     36.67 o
  -3  -9  14      261.15      257.68     31.81 o
  -2  -9  14      213.92      193.49     34.45 o
  -1  -9  14       81.61       78.59     18.29 o
   0  -9  14       39.80       65.48     41.63 o
   1  -9  14        3.10       82.02     32.31 o
   2  -9  14       31.47       79.46     23.68 o
   3  -9  14      565.68      516.05     48.52 o
   4  -9  14       52.64      111.55     37.77 o
   5  -9  14        1.69       49.70     33.30 o
   6  -9  14       14.65       13.34     34.72 o
   7  -9  14       45.08       46.87     26.04 o
   8  -9  14        0.24       37.45     28.06 o
   9  -9  14       22.60       66.28     22.01 o
 -10  -8  14       78.48       75.18     19.86 o
  -9  -8  14      170.16       55.36     26.06 o
  -8  -8  14       83.41       51.21     19.36 o
  -7  -8  14      592.89      748.06     53.98 o
  -6  -8  14       11.08       54.05     23.30 o
  -5  -8  14        8.68       37.50     15.08 o
  -4  -8  14       36.34       38.83     13.45 o
  -3  -8  14      108.52       93.19     19.73 o
  -2  -8  14        0.61       45.07     12.73 o
  -1  -8  14      393.40      405.12     46.92 o
   0  -8  14      126.69       97.54     25.78 o
   1  -8  14       22.82       28.80     19.99 o
   2  -8  14       10.24       30.71     48.95 o
   3  -8  14       18.27       42.54     58.33 o
   4  -8  14     1588.28     1668.38    169.45 o
   5  -8  14      121.00      101.14     54.53 o
   6  -8  14      118.38       59.26     20.83 o
   8  -8  14      282.06      188.85     65.84 o
   9  -8  14       31.57       37.30     20.43 o
 -10  -7  14        4.12       54.91     41.98 o
  -9  -7  14      184.24       62.98     44.04 o
  -8  -7  14      276.99      205.15     38.52 o
  -7  -7  14      126.53      174.94     32.22 o
  -6  -7  14      511.95      477.16     38.45 o
  -5  -7  14      690.44      627.25     41.47 o
  -4  -7  14      902.90     1001.84     45.63 o
  -3  -7  14       37.77       46.43     14.48 o
  -2  -7  14      208.51      219.43     21.68 o
  -1  -7  14     1062.04     1044.11     70.22 o
   0  -7  14      428.94      541.15     52.54 o
   1  -7  14       88.56      115.72     31.20 o
   2  -7  14      746.04      756.24     54.30 o
   3  -7  14      163.81      119.15     33.72 o
   4  -7  14      278.36      326.40     50.87 o
   5  -7  14      520.79      524.42     84.44 o
   6  -7  14      123.61      107.34     37.62 o
   7  -7  14        3.39      -14.56     34.26 o
   9  -7  14        1.13       65.91     38.77 o
 -11  -6  14       36.97       54.43     42.78 o
 -10  -6  14      217.56      127.99     57.87 o
  -9  -6  14       53.94       74.01     38.72 o
  -8  -6  14      326.95      380.93     38.37 o
  -7  -6  14      126.25      103.93     36.51 o
  -6  -6  14       79.98       55.44     36.00 o
  -5  -6  14       59.09       79.38     15.99 o
  -4  -6  14        0.07       27.57     12.25 o
  -3  -6  14      436.48      445.29     33.20 o
  -2  -6  14      657.34      634.14     76.59 o
  -1  -6  14       50.52       36.20     14.70 o
   0  -6  14      394.67      357.61     41.01 o
   1  -6  14      538.01      455.62     44.34 o
   2  -6  14        5.50      -25.78     25.78 o
   3  -6  14        5.08       31.66     22.46 o
   4  -6  14      503.77      533.58     48.19 o
   5  -6  14      488.84      507.03     53.38 o
   6  -6  14      328.50      322.72     45.94 o
   7  -6  14      277.72      473.51     67.41 o
   8  -6  14        1.95       25.22     51.81 o
   9  -6  14       24.98       86.41     33.33 o
  -7  -5  14      122.32      128.43     29.10 o
  -6  -5  14      309.25      354.30     34.82 o
  -5  -5  14        5.24       33.38     24.94 o
  -4  -5  14      992.27      989.34     57.02 o
  -3  -5  14      929.49      919.54     32.97 o
  -2  -5  14     1264.06     1484.25    163.27 o
  -1  -5  14        7.61       17.20     31.17 o
   0  -5  14      430.68      360.94     41.47 o
   1  -5  14      267.84      280.91     36.73 o
   2  -5  14       83.05       96.42     33.86 o
   3  -5  14      416.66      396.61     47.33 o
[truncated: 57,825 more chars]
